# Supplementary material for: 1-Chloro-1-[(4-meth­oxy­phen­yl)hydrazinyl­idene]propan-2-one
Source: Acta Crystallogr Sect E Struct Rep Online. 2011 Jul 9;67(Pt 8):o1961. doi: 10.1107/S1600536811026389 (PMC3212343; doi:10.1107/S1600536811026389)
Supplement: Supplementary file 1 [file e-67-o1961-sup1.cif]

##############################################################################
#                                                                            #
# This CIF contains the data in a paper accepted for publication in          #
# Acta Crystallographica Section E. It conforms to the requirements of       #
# Notes for Authors for Acta Crystallographica Section E, and has been       #
# peer reviewed under the auspices of the IUCr Commission on Journals.       #
#                                                                            #
# Full details of the Crystallographic Information File format               #
# are given in the paper "The Crystallographic Information File (CIF):       #
# a New Standard Archive File for Crystallography" by S. R. Hall, F. H.      #
# Allen and I. D. Brown [Acta Cryst. (1991), A47, 655-685].                  #
#                                                                            #
# The current version of the core CIF dictionary is obtainable from          #
# ftp://ftp.iucr.org/pub/cif_core.dic.                                       #
#                                                                            #
# Software is freely available for graphical display of the structure(s)     #
# in this CIF. For information consult the CIF software page                 #
# http://www.iucr.org/resources/cif/software.                                #
#                                                                            #
# This file may be used for bona fide research purposes within the           #
# scientific community so long as proper attribution is given to the journal # 
# article from which it was obtained.                                        #
#                                                                            #
##############################################################################
data_global
_audit_creation_method     SHELXL-97
_journal_date_recd_electronic     2011-06-29
_journal_date_accepted     2011-07-03
_journal_name_full     'Acta Crystallographica, Section E'
_journal_year     2011
_journal_volume     67
_journal_issue      8
_journal_page_first     o1961
_journal_page_last     o1961
_journal_paper_category     QO
_journal_coeditor_code     XU5259
_publ_contact_author
;
     Dr. Seik Weng Ng
     Department of Chemistry
     University of Malaya
     50603 Kuala Lumpur
     Malaysia
;
_publ_contact_author_email     seikweng@um.edu.my
_publ_contact_author_fax     '03 7967 4193'
_publ_contact_author_phone     '03 7967 6778'
_publ_section_title
;
1-Chloro-1-[(4-methoxyphenyl)hydrazinylidene]propan-2-one
;
loop_
    _publ_author_name
    _publ_author_address
    'Asiri, Abdullah M.'
;
     Chemistry Department
     Faculty of Science
     King Abdulaziz University
     PO Box 80203 Jeddah
     Saudi Arabia
     and
     The Center of Excellence for Advanced Materials Research
     King Abdul Aziz University
     PO Box 8020 Jeddah
     Saudi Arabia
;
    'Al-Youbi,  Abdulrahman O.'
;
     Chemistry Department
     Faculty of Science
     King Abdulaziz University
     PO Box 80203 Jeddah
     Saudi Arabia
;
    'Zayed, Mohie E.M.'
;
     Chemistry Department
     Faculty of Science
     King Abdulaziz University
     PO Box 80203 Jeddah
     Saudi Arabia
;
    'Ng, Seik Weng'
;
     Department of Chemistry
     University of Malaya
     50603 Kuala Lumpur
     Malaysia
;
data_I
_audit_creation_method     SHELXL-97
_chemical_name_systematic
;
1-Chloro-1-[(4-methoxyphenyl)hydrazinylidene]propan-2-one
;
_chemical_name_common     ?
_chemical_formula_moiety     'C10 H11 Cl N2 O2'
_chemical_formula_sum     'C10 H11 Cl N2 O2'
_chemical_formula_iupac     'C10 H11 Cl N2 O2'
_chemical_formula_weight     226.66
_chemical_melting_point     ?
_symmetry_cell_setting     monoclinic
_symmetry_space_group_name_H-M     'P 21/c'
_symmetry_space_group_name_Hall     '-P 2ybc'
loop_
    _symmetry_equiv_pos_as_xyz
    'x, y, z'
    '-x, y+1/2, -z+1/2'
    '-x, -y, -z'
    'x, -y-1/2, z-1/2'
_cell_length_a     5.8873(3)
_cell_length_b     25.0467(10)
_cell_length_c     7.3041(3)
_cell_angle_alpha     90.00
_cell_angle_beta     99.016(4)
_cell_angle_gamma     90.00
_cell_volume     1063.74(8)
_cell_formula_units_Z     4
_cell_measurement_reflns_used     1678
_cell_measurement_theta_min     3.5263
_cell_measurement_theta_max     74.0135
_cell_measurement_temperature     100(2)
_exptl_crystal_description     prism
_exptl_crystal_colour     yellow
_exptl_crystal_size_max     0.35
_exptl_crystal_size_mid     0.10
_exptl_crystal_size_min     0.05
_exptl_crystal_density_diffrn     1.415
_exptl_crystal_density_meas     ?
_exptl_crystal_density_method     'not measured'
_exptl_crystal_F_000     472
_exptl_absorpt_coefficient_mu     3.046
_exptl_absorpt_correction_type     multi-scan
_exptl_absorpt_process_details     '(CrysAlis PRO; Agilent, 2010)'
_exptl_absorpt_correction_T_min     0.4153
_exptl_absorpt_correction_T_max     0.8626
_diffrn_ambient_temperature     100(2)
_diffrn_radiation_type     CuK\a
_diffrn_radiation_wavelength     1.54184
_diffrn_radiation_source     'SuperNova (Cu) X-ray Source'
_diffrn_radiation_monochromator     Mirror
_diffrn_measurement_device_type
                  'Agilent SuperNova Dual diffractometer with an Atlas detector'
_diffrn_measurement_method     '\w scan'
_diffrn_detector_area_resol_mean     10.4041
_diffrn_reflns_number     3802
_diffrn_reflns_av_R_equivalents     0.0259
_diffrn_reflns_av_sigmaI/netI     0.0379
_diffrn_reflns_theta_min     3.53
_diffrn_reflns_theta_max     74.18
_diffrn_reflns_theta_full     74.18
_diffrn_measured_fraction_theta_max     0.964
_diffrn_measured_fraction_theta_full     0.964
_diffrn_reflns_limit_h_min     -5
_diffrn_reflns_limit_h_max     7
_diffrn_reflns_limit_k_min     -20
_diffrn_reflns_limit_k_max     31
_diffrn_reflns_limit_l_min     -8
_diffrn_reflns_limit_l_max     7
_diffrn_standards_number     0
_diffrn_standards_interval_count     0
_diffrn_standards_interval_time     0
_diffrn_standards_decay_%     0
_reflns_number_total     2090
_reflns_number_gt     1776
_reflns_threshold_expression     I>2\s(I)
_refine_ls_structure_factor_coef     Fsqd
_refine_ls_matrix_type     full
_refine_ls_R_factor_all     0.0468
_refine_ls_R_factor_gt     0.0379
_refine_ls_wR_factor_gt     0.0943
_refine_ls_wR_factor_ref     0.1015
_refine_ls_goodness_of_fit_ref     1.049
_refine_ls_restrained_S_all     1.049
_refine_ls_number_reflns     2090
_refine_ls_number_parameters     142
_refine_ls_number_restraints     0
_refine_ls_hydrogen_treatment     mixed
_refine_ls_weighting_scheme     calc
_refine_ls_weighting_details
         'calc w=1/[\s^2^(Fo^2^)+(0.0508P)^2^+0.2595P] where P=(Fo^2^+2Fc^2^)/3'
_atom_sites_solution_hydrogens     geom
_atom_sites_solution_primary     direct
_atom_sites_solution_secondary     difmap
_refine_ls_shift/su_max     0.001
_refine_ls_shift/su_mean     0.001
_refine_diff_density_max     0.250
_refine_diff_density_min     -0.303
_refine_ls_extinction_method     none
_refine_ls_extinction_coef     ?
loop_
    _atom_type_symbol
    _atom_type_description
    _atom_type_scat_dispersion_real
    _atom_type_scat_dispersion_imag
    _atom_type_scat_source
    'C' 'C' 0.0181 0.0091
                         'International Tables Vol C Tables 4.2.6.8 and 6.1.1.4'
    'H' 'H' 0.0000 0.0000
                         'International Tables Vol C Tables 4.2.6.8 and 6.1.1.4'
    'N' 'N' 0.0311 0.0180
                         'International Tables Vol C Tables 4.2.6.8 and 6.1.1.4'
    'O' 'O' 0.0492 0.0322
                         'International Tables Vol C Tables 4.2.6.8 and 6.1.1.4'
    'Cl' 'Cl' 0.3639 0.7018
                         'International Tables Vol C Tables 4.2.6.8 and 6.1.1.4'
_computing_data_collection     'CrysAlis PRO (Agilent, 2010)'
_computing_cell_refinement     'CrysAlis PRO (Agilent, 2010'
_computing_data_reduction     'CrysAlis PRO (Agilent, 2010'
_computing_structure_solution     'SHELXS97 (Sheldrick, 2008)'
_computing_structure_refinement     'SHELXL97 (Sheldrick, 2008)'
_computing_molecular_graphics     'X-SEED (Barbour, 2001)'
_computing_publication_material     'publCIF (Westrip, 2010)'
loop_
    _atom_site_type_symbol
    _atom_site_label
    _atom_site_fract_x
    _atom_site_fract_y
    _atom_site_fract_z
    _atom_site_U_iso_or_equiv
    _atom_site_adp_type
    _atom_site_calc_flag
    _atom_site_refinement_flags
    _atom_site_occupancy
    _atom_site_symmetry_multiplicity
    _atom_site_disorder_assembly
    _atom_site_disorder_group
    Cl Cl1 0.79949(8) 0.222023(16) 0.49001(6) 0.02053(15) Uani d . 1 1 . .
    O O1 0.3432(2) 0.23571(5) 0.2668(2) 0.0248(3) Uani d . 1 1 . .
    O O2 1.2583(2) 0.53251(5) 0.8487(2) 0.0247(3) Uani d . 1 1 . .
    N N1 0.7372(3) 0.32750(6) 0.4928(2) 0.0162(3) Uani d . 1 1 . .
    N N2 0.9408(3) 0.33231(6) 0.5974(2) 0.0165(3) Uani d . 1 1 . .
    H H2 1.023(4) 0.3046(10) 0.634(4) 0.038(7) Uiso d . 1 1 . .
    C C1 0.3119(3) 0.33074(8) 0.2551(3) 0.0240(4) Uani d . 1 1 . .
    H H1A 0.3295 0.3380 0.1263 0.036 Uiso calc R 1 1 . .
    H H1B 0.3820 0.3597 0.3348 0.036 Uiso calc R 1 1 . .
    H H1C 0.1481 0.3282 0.2646 0.036 Uiso calc R 1 1 . .
    C C2 0.4288(3) 0.27892(7) 0.3161(3) 0.0184(4) Uani d . 1 1 . .
    C C3 0.6546(3) 0.28185(7) 0.4355(3) 0.0168(4) Uani d . 1 1 . .
    C C4 1.0117(3) 0.38372(7) 0.6642(2) 0.0155(4) Uani d . 1 1 . .
    C C5 1.2413(3) 0.39119(7) 0.7442(3) 0.0182(4) Uani d . 1 1 . .
    H H5 1.3455 0.3620 0.7566 0.022 Uiso calc R 1 1 . .
    C C6 1.3153(3) 0.44152(7) 0.8052(3) 0.0202(4) Uani d . 1 1 . .
    H H6 1.4710 0.4467 0.8599 0.024 Uiso calc R 1 1 . .
    C C7 1.1642(3) 0.48447(7) 0.7872(3) 0.0179(4) Uani d . 1 1 . .
    C C8 0.9350(3) 0.47698(7) 0.7091(3) 0.0185(4) Uani d . 1 1 . .
    H H8 0.8307 0.5062 0.6972 0.022 Uiso calc R 1 1 . .
    C C9 0.8601(3) 0.42636(7) 0.6485(3) 0.0186(4) Uani d . 1 1 . .
    H H9 0.7037 0.4210 0.5960 0.022 Uiso calc R 1 1 . .
    C C10 1.1081(4) 0.57745(7) 0.8382(3) 0.0242(4) Uani d . 1 1 . .
    H H10A 1.1951 0.6090 0.8875 0.036 Uiso calc R 1 1 . .
    H H10B 0.9851 0.5704 0.9112 0.036 Uiso calc R 1 1 . .
    H H10C 1.0408 0.5838 0.7086 0.036 Uiso calc R 1 1 . .
loop_
    _atom_site_aniso_label
    _atom_site_aniso_U_11
    _atom_site_aniso_U_22
    _atom_site_aniso_U_33
    _atom_site_aniso_U_12
    _atom_site_aniso_U_13
    _atom_site_aniso_U_23
    Cl1 0.0247(3) 0.0108(2) 0.0250(3) 0.00228(17) 0.00048(18) 0.00008(17)
    O1 0.0238(7) 0.0152(7) 0.0340(8) -0.0046(6) -0.0002(6) -0.0032(6)
    O2 0.0255(7) 0.0124(6) 0.0348(8) -0.0011(6) 0.0000(6) -0.0050(6)
    N1 0.0174(7) 0.0134(7) 0.0174(8) -0.0007(6) 0.0016(6) 0.0004(6)
    N2 0.0169(8) 0.0101(7) 0.0211(8) -0.0006(6) -0.0010(6) -0.0004(6)
    C1 0.0216(10) 0.0160(9) 0.0321(11) 0.0011(8) -0.0032(8) -0.0006(8)
    C2 0.0185(9) 0.0147(9) 0.0214(9) -0.0011(7) 0.0018(7) -0.0002(7)
    C3 0.0179(9) 0.0107(9) 0.0220(9) 0.0013(7) 0.0035(7) 0.0007(7)
    C4 0.0190(9) 0.0113(8) 0.0162(9) -0.0007(7) 0.0033(7) -0.0003(7)
    C5 0.0181(9) 0.0120(9) 0.0241(10) 0.0018(7) 0.0020(7) -0.0006(7)
    C6 0.0167(9) 0.0172(9) 0.0260(10) 0.0009(7) 0.0014(7) -0.0022(8)
    C7 0.0241(10) 0.0116(9) 0.0180(9) -0.0014(7) 0.0035(7) -0.0014(7)
    C8 0.0207(9) 0.0127(9) 0.0221(9) 0.0044(7) 0.0029(7) 0.0014(7)
    C9 0.0172(9) 0.0169(9) 0.0213(9) 0.0018(7) 0.0019(7) -0.0006(8)
    C10 0.0355(11) 0.0102(9) 0.0268(11) 0.0010(8) 0.0047(9) -0.0005(8)
loop_
    _geom_bond_atom_site_label_1
    _geom_bond_atom_site_label_2
    _geom_bond_site_symmetry_2
    _geom_bond_distance
    _geom_bond_publ_flag
    Cl1 C3 . 1.7395(18) ?
    O1 C2 . 1.224(2) ?
    O2 C7 . 1.371(2) ?
    O2 C10 . 1.426(2) ?
    N1 C3 . 1.287(2) ?
    N1 N2 . 1.322(2) ?
    N2 C4 . 1.417(2) ?
    N2 H2 . 0.87(3) ?
    C1 C2 . 1.503(2) ?
    C1 H1A . 0.9800 ?
    C1 H1B . 0.9800 ?
    C1 H1C . 0.9800 ?
    C2 C3 . 1.473(3) ?
    C4 C9 . 1.385(2) ?
    C4 C5 . 1.398(3) ?
    C5 C6 . 1.384(3) ?
    C5 H5 . 0.9500 ?
    C6 C7 . 1.389(3) ?
    C6 H6 . 0.9500 ?
    C7 C8 . 1.393(3) ?
    C8 C9 . 1.392(3) ?
    C8 H8 . 0.9500 ?
    C9 H9 . 0.9500 ?
    C10 H10A . 0.9800 ?
    C10 H10B . 0.9800 ?
    C10 H10C . 0.9800 ?
loop_
    _geom_angle_atom_site_label_1
    _geom_angle_atom_site_label_2
    _geom_angle_atom_site_label_3
    _geom_angle_site_symmetry_1
    _geom_angle_site_symmetry_3
    _geom_angle
    _geom_angle_publ_flag
    C7 O2 C10 . . 117.36(15) ?
    C3 N1 N2 . . 122.09(16) ?
    N1 N2 C4 . . 118.27(15) ?
    N1 N2 H2 . . 121.2(18) ?
    C4 N2 H2 . . 120.3(18) ?
    C2 C1 H1A . . 109.5 ?
    C2 C1 H1B . . 109.5 ?
    H1A C1 H1B . . 109.5 ?
    C2 C1 H1C . . 109.5 ?
    H1A C1 H1C . . 109.5 ?
    H1B C1 H1C . . 109.5 ?
    O1 C2 C3 . . 120.66(17) ?
    O1 C2 C1 . . 121.88(18) ?
    C3 C2 C1 . . 117.45(16) ?
    N1 C3 C2 . . 119.81(16) ?
    N1 C3 Cl1 . . 122.97(15) ?
    C2 C3 Cl1 . . 117.21(13) ?
    C9 C4 C5 . . 119.98(17) ?
    C9 C4 N2 . . 121.38(17) ?
    C5 C4 N2 . . 118.63(16) ?
    C6 C5 C4 . . 119.42(17) ?
    C6 C5 H5 . . 120.3 ?
    C4 C5 H5 . . 120.3 ?
    C5 C6 C7 . . 120.67(18) ?
    C5 C6 H6 . . 119.7 ?
    C7 C6 H6 . . 119.7 ?
    O2 C7 C6 . . 115.38(17) ?
    O2 C7 C8 . . 124.65(17) ?
    C6 C7 C8 . . 119.96(17) ?
    C9 C8 C7 . . 119.43(17) ?
    C9 C8 H8 . . 120.3 ?
    C7 C8 H8 . . 120.3 ?
    C4 C9 C8 . . 120.53(18) ?
    C4 C9 H9 . . 119.7 ?
    C8 C9 H9 . . 119.7 ?
    O2 C10 H10A . . 109.5 ?
    O2 C10 H10B . . 109.5 ?
    H10A C10 H10B . . 109.5 ?
    O2 C10 H10C . . 109.5 ?
    H10A C10 H10C . . 109.5 ?
    H10B C10 H10C . . 109.5 ?
loop_
    _geom_torsion_atom_site_label_1
    _geom_torsion_atom_site_label_2
    _geom_torsion_atom_site_label_3
    _geom_torsion_atom_site_label_4
    _geom_torsion_site_symmetry_1
    _geom_torsion_site_symmetry_2
    _geom_torsion_site_symmetry_3
    _geom_torsion_site_symmetry_4
    _geom_torsion
    _geom_torsion_publ_flag
    C3 N1 N2 C4 . . . . -175.92(16) ?
    N2 N1 C3 C2 . . . . -178.79(16) ?
    N2 N1 C3 Cl1 . . . . 0.3(3) ?
    O1 C2 C3 N1 . . . . -176.92(18) ?
    C1 C2 C3 N1 . . . . 4.3(3) ?
    O1 C2 C3 Cl1 . . . . 3.9(3) ?
    C1 C2 C3 Cl1 . . . . -174.89(14) ?
    N1 N2 C4 C9 . . . . 10.9(3) ?
    N1 N2 C4 C5 . . . . -167.94(16) ?
    C9 C4 C5 C6 . . . . -0.7(3) ?
    N2 C4 C5 C6 . . . . 178.08(17) ?
    C4 C5 C6 C7 . . . . -0.2(3) ?
    C10 O2 C7 C6 . . . . -178.14(16) ?
    C10 O2 C7 C8 . . . . 2.5(3) ?
    C5 C6 C7 O2 . . . . -178.62(17) ?
    C5 C6 C7 C8 . . . . 0.8(3) ?
    O2 C7 C8 C9 . . . . 178.87(17) ?
    C6 C7 C8 C9 . . . . -0.5(3) ?
    C5 C4 C9 C8 . . . . 1.1(3) ?
    N2 C4 C9 C8 . . . . -177.73(17) ?
    C7 C8 C9 C4 . . . . -0.5(3) ?
loop_
    _geom_hbond_atom_site_label_D
    _geom_hbond_atom_site_label_H
    _geom_hbond_atom_site_label_A
    _geom_hbond_site_symmetry_A
    _geom_hbond_distance_DH
    _geom_hbond_distance_HA
    _geom_hbond_distance_DA
    _geom_hbond_angle_DHA
    _geom_hbond_publ_flag
    N2 H2 O1 4_666 0.87(3) 2.22(3) 3.021(2) 153(2) yes
