# Supplementary material for: 1-Chloro-1-[(4-meth­oxy­phen­yl)hydrazinyl­idene]propan-2-one
Source: Acta Crystallogr Sect E Struct Rep Online. 2011 Jul 9;67(Pt 8):o1961. doi: 10.1107/S1600536811026389 (PMC3212343; doi:10.1107/S1600536811026389)
Supplement: Supplementary file 2 [file e-67-o1961-Isup2.hkl]

# 
# h,k,l, Fc-squared, Fo-squared, sigma(Fo-squared) and status flag 
# 
data_I
_shelx_title '  P21/c' 
_shelx_refln_list_code          4 
_shelx_F_calc_maximum      190.41 
_exptl_crystal_F_000       472.00 
_reflns_d_resolution_high  0.8013 
 
loop_ 
 _symmetry_equiv_pos_as_xyz 
 'x, y, z' 
 '-x, y+1/2, -z+1/2' 
 '-x, -y, -z' 
 'x, -y-1/2, z-1/2' 
 
_cell_length_a     5.8873 
_cell_length_b    25.0467 
_cell_length_c     7.3041 
_cell_angle_alpha  90.000 
_cell_angle_beta   99.016 
_cell_angle_gamma  90.000 
 
_shelx_F_squared_multiplier     1.000 
 
loop_ 
 _refln_index_h 
 _refln_index_k 
 _refln_index_l 
 _refln_F_squared_calc 
 _refln_F_squared_meas 
 _refln_F_squared_sigma 
 _refln_observed_status 
   1   0   0     3888.86     3474.98     24.58 o 
   2   0   0     8158.06     7836.39     55.09 o 
   3   0   0      275.64      327.33     10.49 o 
   4   0   0      147.96      171.93     13.11 o 
   5   0   0       68.76       71.27      8.50 o 
   6   0   0       37.78       34.60      8.48 o 
   1   1   0     2270.57     2126.41     19.09 o 
   2   1   0     7010.13     6325.60     34.99 o 
   3   1   0      518.41      503.82     10.30 o 
   4   1   0      417.44      394.02     11.08 o 
   5   1   0       65.05       71.48      5.96 o 
   6   1   0      359.57      393.81     17.64 o 
   0   2   0     2323.25     2330.70     13.00 o 
   1   2   0     3569.80     3436.91     18.02 o 
   2   2   0      659.57      615.03     16.38 o 
   3   2   0      109.06      140.80      6.44 o 
   4   2   0        2.62        2.01      2.48 o 
   5   2   0      663.92      733.83     16.52 o 
   6   2   0       69.78       80.52      8.23 o 
   7   2   0      268.39      262.55     14.07 o 
   1   3   0      622.53      558.01      7.82 o 
   2   3   0       32.51       29.94      1.74 o 
   3   3   0     2090.75     2265.09     29.22 o 
   4   3   0      445.93      481.65     16.08 o 
   5   3   0        7.11        8.41      4.81 o 
   6   3   0      507.11      541.11     41.10 o 
   7   3   0      151.55      156.94     10.65 o 
   0   4   0     4988.58     5240.50     27.98 o 
   1   4   0      959.98      871.71     17.44 o 
   2   4   0     1804.03     1742.08     11.74 o 
   3   4   0      484.49      520.58     16.93 o 
   4   4   0      193.22      197.81     14.56 o 
   5   4   0      241.98      288.24     11.64 o 
   6   4   0       71.06       66.76     11.11 o 
   7   4   0      177.81      195.98     11.40 o 
   1   5   0     1895.97     1760.00     26.16 o 
   2   5   0     1861.96     1851.08     12.03 o 
   3   5   0      410.66      387.50     18.46 o 
   4   5   0      302.11      350.14     12.92 o 
   5   5   0        0.11        0.60      2.36 o 
   6   5   0       58.46       61.64     10.88 o 
   7   5   0        3.73        7.86      2.78 o 
   0   6   0      828.99      911.13     11.22 o 
   1   6   0      239.52      228.01      9.93 o 
   2   6   0       71.90       60.71      3.90 o 
   3   6   0      199.17      181.10     13.09 o 
   4   6   0      285.23      338.43     12.62 o 
   5   6   0      200.26      196.89     10.92 o 
   6   6   0      171.11      159.61     16.88 o 
   1   7   0      934.34      957.19     14.77 o 
   2   7   0       84.19       81.97      4.70 o 
   3   7   0       10.03        9.63      3.72 o 
   4   7   0      607.84      661.92     14.15 o 
   5   7   0     1076.55     1096.54     49.00 o 
   6   7   0       30.31       33.75      8.21 o 
   0   8   0      110.12      112.38      7.61 o 
   1   8   0        7.95        4.56      1.68 o 
   2   8   0       27.80       36.67      3.44 o 
   3   8   0       10.51       12.55      4.10 o 
   4   8   0       15.95       16.90      4.48 o 
   5   8   0      591.59      594.56     36.36 o 
   6   8   0       39.17       43.61      5.81 o 
   1   9   0      487.09      514.53     12.03 o 
   2   9   0       38.46       39.79      3.85 o 
   3   9   0      257.27      243.16     16.17 o 
   4   9   0       24.56       34.34      5.81 o 
   5   9   0      514.12      501.42     33.66 o 
   6   9   0       13.86       11.21      5.39 o 
   0  10   0       14.18       13.81      2.02 o 
   1  10   0      572.51      631.95     19.50 o 
   2  10   0       40.52       42.67      6.66 o 
   3  10   0      571.93      584.19     25.58 o 
   4  10   0       35.17       26.47      5.38 o 
   5  10   0      327.87      316.87     27.22 o 
   6  10   0        2.72        2.21      2.24 o 
   1  11   0      271.69      277.24      9.66 o 
   2  11   0     1636.67     1858.07     27.95 o 
   3  11   0      387.49      447.65     22.97 o 
   4  11   0      168.87      170.78     12.55 o 
   5  11   0       51.43       47.70      6.67 o 
   6  11   0       36.02       30.99      7.37 o 
   0  12   0       44.36       45.61      3.69 o 
   1  12   0      313.96      375.24     11.73 o 
   2  12   0       82.27       69.91      5.75 o 
   3  12   0       52.20       51.71      8.17 o 
   4  12   0      345.04      349.56     17.66 o 
   5  12   0      671.36      605.04     37.00 o 
   6  12   0        1.06       -0.55      3.75 o 
   1  13   0      363.29      374.92     12.16 o 
   2  13   0       61.09       59.65      5.55 o 
   3  13   0      366.15      354.09     16.91 o 
   4  13   0      709.95      711.05     43.30 o 
   5  13   0      769.72      683.13     39.17 o 
   6  13   0       86.25       85.15     10.50 o 
   0  14   0       77.62       61.58      4.61 o 
   1  14   0       11.36       19.36      3.20 o 
   2  14   0        2.45        8.46      2.56 o 
   3  14   0     1187.17     1089.07     42.00 o 
   4  14   0      875.36      849.31     47.55 o 
   5  14   0      252.18      235.19     23.05 o 
   6  14   0      225.31      248.17     16.16 o 
   1  15   0     2421.24     2465.98     38.12 o 
   2  15   0      315.55      310.52     12.96 o 
   3  15   0      114.36       93.92      7.73 o 
   4  15   0       24.95        2.92      6.55 o 
   5  15   0       12.73        4.56      5.97 o 
   6  15   0      234.39      252.82     15.22 o 
   0  16   0     3112.85     3191.43     62.38 o 
   1  16   0        0.67        0.41      1.72 o 
   2  16   0      827.17      793.64     17.88 o 
   3  16   0      314.76      310.96     13.68 o 
   4  16   0       68.71       74.12     14.87 o 
   5  16   0      317.90      256.73     22.92 o 
   6  16   0       76.37       88.30      8.29 o 
   1  17   0      837.27      902.50     26.85 o 
   2  17   0      186.11      173.71     11.07 o 
   3  17   0      620.10      541.99     21.53 o 
   4  17   0      265.80      218.54     24.95 o 
   5  17   0       14.14       19.98      6.90 o 
   6  17   0      505.24      470.09     15.94 o 
   0  18   0     4048.72     3735.29     72.40 o 
   1  18   0       18.32       16.41      4.28 o 
   2  18   0      703.11      661.61     21.47 o 
   3  18   0        7.71        6.99      8.70 o 
   4  18   0      248.35      216.11     24.16 o 
   5  18   0      437.89      445.23     27.07 o 
   1  19   0      347.44      345.91     15.31 o 
   2  19   0      725.62      665.72     40.84 o 
   3  19   0       36.53       34.91      6.94 o 
   4  19   0       96.43      126.84     18.14 o 
   5  19   0        3.41        1.07      3.38 o 
   0  20   0     6902.93     6567.25    104.47 o 
   1  20   0      489.38      479.86     16.21 o 
   2  20   0      426.12      394.85     28.81 o 
   3  20   0      167.64      178.65     14.59 o 
   4  20   0        1.76        1.56      5.24 o 
   5  20   0       99.17      116.25     12.21 o 
   1  21   0     2913.59     2856.03     60.95 o 
   2  21   0      558.27      588.30     35.12 o 
   3  21   0      749.80      724.84     47.41 o 
   4  21   0      104.44      125.91     16.47 o 
   5  21   0        4.38        1.85      4.06 o 
   0  22   0        3.37       12.04      6.14 o 
   1  22   0      375.80      401.48     19.14 o 
   2  22   0      312.20      304.38     25.62 o 
   3  22   0      172.86      196.28     14.77 o 
   4  22   0        3.37        3.42      4.65 o 
   5  22   0      191.82      184.99     11.79 o 
   1  23   0      169.18      162.15     12.58 o 
   2  23   0        1.34       -7.59      7.59 o 
   3  23   0      186.99      181.44     20.56 o 
   4  23   0      198.75      203.32     18.04 o 
   0  24   0      150.69      137.22     16.79 o 
   1  24   0       10.63        6.68      4.57 o 
   2  24   0      130.48      123.46     15.31 o 
   3  24   0      133.84      130.12     16.63 o 
   4  24   0        2.43        2.61      3.21 o 
   1  25   0      105.44       96.98      9.65 o 
   2  25   0      152.09      133.40     11.84 o 
   3  25   0        7.53        5.50      4.68 o 
   4  25   0       73.85       70.85      5.77 o 
   0  26   0        0.11       -0.18      5.42 o 
   1  26   0       42.45       36.48      9.21 o 
   2  26   0       14.44       10.20      4.41 o 
   3  26   0       86.24       86.09     11.52 o 
   1  27   0      158.92      155.90     16.60 o 
   2  27   0        1.33       -0.41      4.50 o 
   3  27   0        3.68        2.78      3.75 o 
   0  28   0      140.65      140.29     13.73 o 
   1  28   0        1.29       -0.49      4.41 o 
   2  28   0      202.24      197.72     16.58 o 
   3  28   0       53.54       67.30      7.74 o 
   1  29   0      212.98      206.30     16.91 o 
   2  29   0       43.75       40.89      7.07 o 
   1  30   0       46.40       39.08      6.67 o 
   2  30   0        6.94       14.67      3.78 o 
  -7   1   1        0.28       -2.65      2.91 o 
  -6   1   1       10.65       12.36      4.00 o 
  -5   1   1        0.28        4.53      3.72 o 
  -4   1   1       31.09       33.80      4.90 o 
  -3   1   1      359.44      362.80      8.18 o 
  -2   1   1      261.80      235.57      5.32 o 
  -1   1   1     4052.30     3988.42     18.27 o 
   0   1   1        5.05        6.08      0.78 o 
   1   1   1     1076.77     1066.89     19.25 o 
   2   1   1      856.10      893.60     16.81 o 
   3   1   1     1509.77     1735.05     29.95 o 
   4   1   1        0.79       -2.01      2.01 o 
   5   1   1        7.49       13.39      3.13 o 
   6   1   1        4.29        7.26      2.89 o 
  -7   2   1        7.24        3.19      2.88 o 
  -6   2   1        6.14        8.11      3.43 o 
  -5   2   1       71.88       72.01      5.63 o 
  -4   2   1      900.22      903.25     17.33 o 
  -3   2   1      144.79      162.01      5.37 o 
  -2   2   1        2.76        1.88      0.81 o 
  -1   2   1     2056.48     2052.16     12.73 o 
   0   2   1     1244.59     1246.13     16.92 o 
   1   2   1      495.14      496.43      5.56 o 
   2   2   1      295.59      306.72      7.62 o 
   3   2   1        1.62        1.60      2.77 o 
   4   2   1      138.39      146.40      8.65 o 
   5   2   1       24.62       17.60      3.94 o 
   6   2   1       88.76       93.71      6.94 o 
  -7   3   1        4.47        5.58      3.17 o 
  -6   3   1        0.61        5.06      4.99 o 
  -5   3   1      187.01      206.12     10.41 o 
  -4   3   1      133.40      158.20      7.51 o 
  -3   3   1     1631.91     1687.12     24.61 o 
  -2   3   1      136.52      114.79      3.42 o 
  -1   3   1     1651.29     1612.31     21.06 o 
   0   3   1     2692.83     2514.03     15.98 o 
   1   3   1     1573.86     1463.81     26.25 o 
   2   3   1        3.18        6.13      1.34 o 
   3   3   1      436.04      442.25     13.63 o 
   4   3   1       50.46       50.99      4.70 o 
   5   3   1      221.09      238.46     10.72 o 
   6   3   1      266.65      230.80     15.67 o 
  -7   4   1      301.39      298.58     15.33 o 
  -6   4   1      265.71      278.82     21.60 o 
  -5   4   1      215.96      245.86     12.48 o 
  -4   4   1     1521.05     1485.81     26.61 o 
  -3   4   1        0.93        0.89      1.54 o 
  -2   4   1       37.00       34.57      1.74 o 
  -1   4   1      648.94      605.86     13.73 o 
   0   4   1     1890.09     1802.99     15.77 o 
   1   4   1      624.33      528.72      6.63 o 
   2   4   1      851.79      825.75     23.32 o 
   3   4   1       45.46       40.76      4.38 o 
   4   4   1      636.10      686.68     16.55 o 
   5   4   1       45.60       43.61      4.76 o 
   6   4   1        5.90        3.56      2.88 o 
  -7   5   1       15.92       28.75      5.18 o 
  -6   5   1      153.23      165.38     16.65 o 
  -5   5   1     1934.31     2125.47     36.15 o 
  -4   5   1      347.16      341.14     17.83 o 
  -3   5   1      377.72      402.31     12.53 o 
  -2   5   1      456.55      455.28     11.28 o 
  -1   5   1      964.93      998.97     18.78 o 
   0   5   1      180.04      192.45      6.69 o 
   1   5   1       32.03       39.15      2.99 o 
   2   5   1     1240.55     1159.42     28.11 o 
   3   5   1     1715.81     1581.12     40.00 o 
   4   5   1        4.25        8.58      2.56 o 
   5   5   1        5.08        2.14      2.39 o 
   6   5   1       35.49       41.36      6.45 o 
  -7   6   1       58.17       61.83      6.68 o 
  -6   6   1        1.44        6.16      4.83 o 
  -5   6   1      364.08      378.73     28.28 o 
  -4   6   1       88.58       98.87      5.98 o 
  -3   6   1      485.43      441.90     18.84 o 
  -2   6   1      538.43      524.27     17.52 o 
  -1   6   1      544.17      510.66     14.22 o 
   0   6   1      182.94      173.90      6.72 o 
   1   6   1     1359.89     1309.83     14.37 o 
   2   6   1      849.35      783.08     23.95 o 
   3   6   1      686.78      689.95     27.28 o 
   4   6   1     2656.09     2896.47     46.57 o 
   5   6   1        0.14       -0.67      2.63 o 
   6   6   1      502.24      487.34     18.76 o 
  -7   7   1      233.89      226.83     11.68 o 
  -6   7   1       13.71       10.50      4.99 o 
  -5   7   1      440.67      455.82     30.99 o 
  -4   7   1      255.18      259.22     10.11 o 
  -3   7   1      766.31      641.18     23.14 o 
  -2   7   1       33.50       24.80      4.44 o 
  -1   7   1      392.49      379.43      5.41 o 
   0   7   1     2345.31     2453.64     27.20 o 
   1   7   1     2410.76     2523.03     53.29 o 
   2   7   1     1539.23     1617.14     37.53 o 
   3   7   1      274.84      284.65     18.16 o 
   4   7   1     2386.37     2537.92     36.72 o 
   5   7   1      178.79      209.70     21.69 o 
   6   7   1        4.37        2.44      2.94 o 
  -6   8   1      135.29      144.39     10.34 o 
  -5   8   1      205.64      214.85     21.60 o 
  -4   8   1     1625.11     1809.86     40.17 o 
  -3   8   1      476.87      443.23     19.97 o 
  -2   8   1     8265.91     8537.93     75.99 o 
  -1   8   1     4058.41     3925.66     77.04 o 
   0   8   1       89.45      101.90      3.86 o 
   1   8   1      613.26      571.40     11.42 o 
   2   8   1       40.19       47.99      3.33 o 
   3   8   1       30.34       32.31      6.79 o 
   4   8   1       54.84       59.96      5.50 o 
   5   8   1      161.63      181.21     13.95 o 
   6   8   1      463.01      490.69     13.94 o 
  -6   9   1      108.00      100.59      8.60 o 
  -5   9   1      625.38      690.27     38.21 o 
  -4   9   1        4.16        1.98      3.35 o 
  -3   9   1     1053.51     1014.70     30.82 o 
  -2   9   1     2157.69     2246.44     40.39 o 
  -1   9   1        3.51        3.36      1.83 o 
   0   9   1     2446.38     2515.12     27.70 o 
   1   9   1     4020.56     4335.30     33.80 o 
   2   9   1     1239.10     1146.92     23.14 o 
   3   9   1     1464.71     1344.78     40.32 o 
   4   9   1      682.26      689.98     20.49 o 
   5   9   1       77.91       80.40      9.58 o 
   6   9   1        5.49        9.43      5.20 o 
  -6  10   1       10.73       10.57     10.00 o 
  -5  10   1      331.71      315.59     16.97 o 
  -4  10   1      377.00      394.55     17.26 o 
  -3  10   1     1717.87     1677.05     40.56 o 
  -2  10   1      709.79      699.53     22.93 o 
  -1  10   1     1767.18     1656.21     27.10 o 
   0  10   1      806.92      872.68     10.59 o 
   1  10   1     8116.77     8624.15     51.09 o 
   2  10   1      791.19      877.92     23.83 o 
   3  10   1      327.16      340.38     20.99 o 
   4  10   1      627.47      642.18     20.03 o 
   5  10   1      287.36      311.82     17.76 o 
   6  10   1      422.09      346.60     22.19 o 
  -6  11   1        4.08        1.42      2.11 o 
  -5  11   1      552.28      590.27     22.81 o 
  -4  11   1       10.21       17.98      3.64 o 
  -3  11   1      160.22      144.58     12.43 o 
  -2  11   1      384.19      337.14     12.39 o 
  -1  11   1       24.57       32.90      3.72 o 
   0  11   1     3247.40     3393.40     27.24 o 
   1  11   1     2143.74     2357.05     26.51 o 
   2  11   1     3825.69     3724.15     78.66 o 
   3  11   1      891.98      892.93     34.59 o 
   4  11   1     1880.71     1953.15     34.92 o 
   5  11   1       38.05       44.61      6.91 o 
   6  11   1        1.00       -1.34      3.82 o 
  -6  12   1        9.01       14.05      3.42 o 
  -5  12   1      323.76      328.11     16.89 o 
  -4  12   1      394.73      362.53     14.77 o 
  -3  12   1      587.33      601.20     18.68 o 
  -2  12   1     2671.22     2809.15     36.51 o 
  -1  12   1     2318.37     2416.54     30.42 o 
   0  12   1       38.24       48.16      3.16 o 
   1  12   1        9.25       24.73      2.86 o 
   2  12   1        1.31        4.16      2.63 o 
   3  12   1        6.77        9.29      3.73 o 
   4  12   1      932.53      988.35     44.51 o 
   5  12   1       14.42       21.12      8.25 o 
   6  12   1      514.41      468.78     24.05 o 
  -6  13   1       27.38       34.09     12.24 o 
  -5  13   1     1167.15     1242.39     31.65 o 
  -4  13   1       17.00       20.45      3.92 o 
  -3  13   1      940.13      941.75     20.81 o 
  -2  13   1        6.72        0.57      1.73 o 
  -1  13   1     1032.59     1150.69     21.79 o 
   0  13   1      258.29      242.47      9.47 o 
   1  13   1        9.26       12.11      2.23 o 
   2  13   1      241.52      249.81     17.16 o 
   3  13   1        3.24       -1.95      4.81 o 
   4  13   1      261.96      275.58     27.62 o 
   5  13   1        1.88        8.60      5.97 o 
   6  13   1       66.53       50.40      8.09 o 
  -6  14   1       12.42       11.01      4.00 o 
  -5  14   1       47.50       57.29      7.12 o 
  -4  14   1      116.51      111.41     10.11 o 
  -3  14   1       34.16       41.52      4.82 o 
  -2  14   1       19.14       16.39      3.40 o 
  -1  14   1        2.26        3.18      1.95 o 
   0  14   1        0.18        0.05      1.04 o 
   1  14   1      545.40      567.80     13.41 o 
   2  14   1       86.67       82.69     10.37 o 
   3  14   1      445.80      469.19     20.77 o 
   4  14   1     1030.18     1098.86     55.03 o 
   5  14   1        0.46       -1.87      5.25 o 
   6  14   1       21.35       19.37      5.19 o 
  -6  15   1       35.66       36.12      5.52 o 
  -5  15   1      256.16      273.34     23.04 o 
  -4  15   1       86.27       94.10     15.50 o 
  -3  15   1        1.44        3.19      2.38 o 
  -2  15   1      144.95      160.15      9.69 o 
  -1  15   1      152.24      186.69      9.46 o 
   0  15   1       19.94       22.11      6.21 o 
   1  15   1       70.30       94.93      6.60 o 
   2  15   1      672.30      737.47     30.15 o 
   3  15   1     1166.88     1236.99     44.66 o 
   4  15   1       76.03       75.11     15.75 o 
   5  15   1       85.91       69.72     13.02 o 
   6  15   1       85.92       77.48      8.20 o 
  -6  16   1       51.03       48.75      3.94 o 
  -5  16   1      127.04      136.80     16.05 o 
  -4  16   1      507.89      476.57     34.40 o 
  -3  16   1      363.96      327.60     13.53 o 
  -2  16   1       11.20        6.81      2.31 o 
  -1  16   1        1.55        1.13      1.82 o 
   0  16   1      132.74      143.57     14.19 o 
   1  16   1        0.67        0.72      2.58 o 
   2  16   1      115.93      103.57      9.03 o 
   3  16   1      161.14      169.52     12.87 o 
   4  16   1      115.64      102.08     17.17 o 
   5  16   1       47.24       44.44      9.65 o 
   6  16   1        1.32        3.66      2.40 o 
  -5  17   1       40.94       46.89      9.50 o 
  -4  17   1      364.27      326.75     28.18 o 
  -3  17   1      108.88      111.62      8.20 o 
  -2  17   1      151.34      150.19      8.36 o 
  -1  17   1      158.97      151.82      8.93 o 
   0  17   1      176.46      183.88     16.67 o 
   1  17   1       12.32       16.81      4.49 o 
   2  17   1       59.71       63.85      7.39 o 
   3  17   1        0.07        8.84      7.55 o 
   4  17   1       27.34       19.35      9.21 o 
   5  17   1        1.69        1.23      4.30 o 
  -5  18   1       41.35       46.51      8.74 o 
  -4  18   1       43.85       46.23     11.54 o 
  -3  18   1        0.21        3.97      3.90 o 
  -2  18   1        3.81        4.42      2.41 o 
  -1  18   1      211.79      202.82     12.66 o 
   0  18   1     1008.50     1011.37     22.60 o 
   1  18   1       88.65       99.14      9.23 o 
   2  18   1       61.31       63.32      7.69 o 
   3  18   1      175.38      194.55     23.66 o 
   4  18   1       19.25       26.61      9.73 o 
   5  18   1        5.59        2.31      3.21 o 
  -5  19   1        1.16        2.55      2.10 o 
  -4  19   1        5.28       12.07      6.39 o 
  -3  19   1       30.64       37.22      7.37 o 
  -2  19   1      138.51      133.43      8.02 o 
  -1  19   1       41.05       37.35      6.61 o 
   0  19   1       12.51       16.07      4.14 o 
   1  19   1       24.53       21.99      5.73 o 
   2  19   1        7.12        5.03      3.03 o 
   3  19   1      109.09      111.73     17.66 o 
   4  19   1        4.38       -2.95      5.67 o 
   5  19   1       58.23       61.80      9.26 o 
  -5  20   1        7.83       -3.62      3.62 o 
  -4  20   1      830.06      826.79     42.07 o 
  -3  20   1        8.12        0.13      3.89 o 
  -2  20   1       51.95       54.74     11.40 o 
  -1  20   1      772.90      791.00     20.30 o 
   0  20   1      320.44      313.31     13.66 o 
   1  20   1      330.35      332.79     17.34 o 
   2  20   1        1.84       -1.30      6.16 o 
   3  20   1      157.67      167.86     21.37 o 
   4  20   1        1.43       -3.10      5.53 o 
   5  20   1        7.67        8.75      4.00 o 
  -5  21   1       71.63       51.72      7.09 o 
  -4  21   1      198.57      179.92     19.01 o 
  -3  21   1       60.52       68.61      9.04 o 
  -2  21   1      438.99      409.76     29.13 o 
  -1  21   1      123.93      131.02     10.38 o 
   0  21   1       49.05       56.62      8.29 o 
   1  21   1      140.21      122.52     11.01 o 
   2  21   1       56.34       43.75     10.93 o 
   3  21   1      837.24      781.38     43.85 o 
   4  21   1       41.24       27.14      7.97 o 
   5  21   1      113.57      113.53     10.16 o 
  -5  22   1       53.79       59.69      6.19 o 
  -4  22   1      422.25      437.27     25.33 o 
  -3  22   1        0.63        1.95      4.10 o 
  -2  22   1      142.98      116.45     16.44 o 
  -1  22   1        5.83        3.21      3.73 o 
   0  22   1     1303.22     1380.10     35.86 o 
   1  22   1      711.10      661.00     24.99 o 
   2  22   1      916.78      917.49     43.97 o 
   3  22   1      427.32      477.06     33.28 o 
   4  22   1      245.35      227.77     19.08 o 
  -4  23   1        7.02       11.33      3.28 o 
  -3  23   1      761.07      803.68     27.39 o 
  -2  23   1      343.79      359.76     14.65 o 
  -1  23   1      974.35      986.33     45.20 o 
   0  23   1       22.34       24.55      6.06 o 
   1  23   1       52.04       51.89      7.62 o 
   2  23   1       11.52        4.75      3.85 o 
   3  23   1      174.17      185.78     19.97 o 
   4  23   1       33.89       34.26      7.54 o 
  -4  24   1      631.79      606.77     13.19 o 
  -3  24   1       31.43       11.02      3.48 o 
  -2  24   1      538.01      546.58     24.31 o 
  -1  24   1       17.32       14.34      7.77 o 
   0  24   1      109.39      116.51     11.01 o 
   1  24   1      155.53      167.95     12.70 o 
   2  24   1       57.19       61.63     12.39 o 
   3  24   1      189.22      196.51     19.33 o 
   4  24   1      415.71      470.19     20.61 o 
  -4  25   1       96.64       66.17     17.79 o 
  -3  25   1       68.65       69.85      5.47 o 
  -2  25   1      178.56      191.22     13.89 o 
  -1  25   1      233.60      232.74     21.97 o 
   0  25   1      287.01      286.91     16.28 o 
   1  25   1      140.84      158.47     15.25 o 
   2  25   1      165.23      226.83     21.93 o 
   3  25   1      697.36      728.63     33.68 o 
   4  25   1       46.81       38.20      5.58 o 
  -3  26   1       72.61       74.08     10.10 o 
  -2  26   1      335.23      368.55     17.86 o 
  -1  26   1      299.76      325.05     24.57 o 
   0  26   1       53.06       51.85      7.30 o 
   1  26   1      921.65      966.30     27.14 o 
   2  26   1      127.39      137.82     16.10 o 
   3  26   1      274.93      279.36     19.04 o 
  -3  27   1      152.96      141.68     12.12 o 
  -2  27   1      520.12      528.47     28.99 o 
  -1  27   1      148.54      173.52     17.63 o 
   0  27   1      563.26      545.78     29.00 o 
   1  27   1      253.17      272.50     18.05 o 
   2  27   1      141.19      135.17     15.01 o 
   3  27   1      341.48      361.82     19.16 o 
  -3  28   1       14.17       12.33      3.36 o 
  -2  28   1      598.50      625.00     22.35 o 
  -1  28   1      470.54      477.33     18.45 o 
   0  28   1       21.05       18.30      6.07 o 
   1  28   1      725.50      812.51     36.45 o 
   2  28   1       63.79       47.40      8.13 o 
   3  28   1       79.99       80.05      7.55 o 
  -2  29   1      567.85      557.01     21.95 o 
  -1  29   1      130.94      116.13     11.97 o 
   0  29   1      461.70      446.45     21.72 o 
   1  29   1       66.69       99.29     11.73 o 
   2  29   1      125.55      146.52     11.93 o 
  -1  30   1      203.54      199.91     14.99 o 
   0  30   1        0.86       10.34      4.91 o 
   1  30   1      586.87      651.03     25.03 o 
   0  31   1      309.99      300.61     14.99 o 
  -7   0   2      131.09      142.27     10.98 o 
  -6   0   2       74.59       80.20     12.54 o 
  -5   0   2      297.12      318.00     24.02 o 
  -4   0   2      132.79      130.21     13.55 o 
  -3   0   2     3213.61     3115.85     31.61 o 
  -2   0   2     2590.47     2438.32     24.07 o 
  -1   0   2     3228.60     3082.16     35.47 o 
   0   0   2     3463.67     3355.70     41.60 o 
   1   0   2     5111.69     5141.58     60.62 o 
   2   0   2        8.62       12.12      4.59 o 
   3   0   2      407.37      368.21     21.02 o 
   4   0   2      626.94      836.19     43.06 o 
   5   0   2      971.80     1008.98     30.05 o 
   6   0   2      157.04      127.66     14.84 o 
  -7   1   2      170.29      177.16      8.53 o 
  -6   1   2      168.44      204.15     18.44 o 
  -5   1   2       17.08       12.32      4.50 o 
  -4   1   2        5.12        4.20      2.66 o 
  -3   1   2      826.69      871.59     11.80 o 
  -2   1   2        2.67        4.15      0.69 o 
  -1   1   2    36255.12    32564.76     63.22 o 
   0   1   2       98.29       85.72      3.34 o 
   1   1   2     4474.93     4424.88     63.45 o 
   2   1   2     1295.50     1567.56     27.39 o 
   3   1   2      716.27      667.59     27.97 o 
   4   1   2      242.77      244.04     20.89 o 
   5   1   2       17.44       10.83      2.89 o 
   6   1   2      346.32      343.02     18.73 o 
  -7   2   2      139.74      148.14      7.87 o 
  -6   2   2        4.38        6.63      4.79 o 
  -5   2   2       86.29       94.46      9.39 o 
  -4   2   2      433.52      457.28     12.70 o 
  -3   2   2     3065.35     3093.86     22.37 o 
  -2   2   2      920.64      853.23     10.94 o 
  -1   2   2    13096.87    12622.67     37.73 o 
   0   2   2     8355.34     7756.34     27.75 o 
   1   2   2       10.05        9.46      1.68 o 
   2   2   2     3213.63     3264.91     39.68 o 
   3   2   2      368.27      331.88     19.79 o 
   4   2   2      130.00      176.27     11.24 o 
   5   2   2      475.84      503.32     24.01 o 
   6   2   2       16.53       17.07      3.78 o 
  -7   3   2       12.30       14.64      2.95 o 
  -6   3   2      236.19      268.39     20.53 o 
  -5   3   2      116.41      120.62     10.65 o 
  -4   3   2      126.93      123.81      6.86 o 
  -3   3   2       57.28       66.91      5.28 o 
  -2   3   2      115.18       82.35      4.95 o 
  -1   3   2     1296.64     1297.83     15.05 o 
   0   3   2     6523.32     6376.20     28.38 o 
   1   3   2     6032.05     5694.27     32.80 o 
   2   3   2       21.80       30.99      9.50 o 
   3   3   2        4.38        3.65      3.91 o 
   4   3   2      339.71      387.13     20.09 o 
   5   3   2       14.46       18.80      5.56 o 
   6   3   2      158.59      166.09     17.44 o 
  -7   4   2       50.97       52.49      4.68 o 
  -6   4   2       42.58       39.85      8.60 o 
  -5   4   2       90.39       98.95     13.80 o 
  -4   4   2      346.24      390.65     10.81 o 
  -3   4   2      159.22      167.10      8.19 o 
  -2   4   2      336.22      328.00      9.84 o 
  -1   4   2        9.60        6.58      1.32 o 
   0   4   2      114.23       88.61      4.86 o 
   1   4   2      586.62      536.78     10.71 o 
   2   4   2     1017.38      999.19     22.55 o 
   3   4   2      592.47      527.18     24.59 o 
   4   4   2      182.74      177.61     11.53 o 
   5   4   2      684.73      632.25     28.20 o 
   6   4   2        5.91        5.84      3.05 o 
  -7   5   2      296.68      280.54      9.83 o 
  -6   5   2       15.24       20.76      5.02 o 
  -5   5   2      714.57      793.44     45.62 o 
  -4   5   2      499.45      534.42     13.10 o 
  -3   5   2      406.34      400.18     12.95 o 
  -2   5   2     1186.02     1238.46     26.42 o 
  -1   5   2      840.86      904.50     19.74 o 
   0   5   2      140.16      133.11      7.44 o 
   1   5   2       83.43       73.20      4.35 o 
   2   5   2       30.89       41.55      7.31 o 
   3   5   2      137.99      126.28     12.47 o 
   4   5   2      516.55      497.14     26.88 o 
   5   5   2      137.31      126.04     10.27 o 
   6   5   2      347.83      319.91     38.44 o 
  -7   6   2        1.88        5.85      1.95 o 
  -6   6   2      578.67      608.36     21.14 o 
  -5   6   2      643.95      698.69     25.27 o 
  -4   6   2       15.20       12.69      5.45 o 
  -3   6   2      739.01      768.31     24.48 o 
  -2   6   2        0.76        0.58      1.99 o 
  -1   6   2      112.95       99.24      7.01 o 
   0   6   2       41.70       52.42      5.99 o 
   1   6   2      331.80      304.20     31.70 o 
   2   6   2      152.43      129.11     12.52 o 
   3   6   2      403.85      331.46     19.98 o 
   4   6   2       73.00       73.10      6.10 o 
   5   6   2        0.77        4.75      2.96 o 
   6   6   2        6.82        3.05      4.78 o 
  -7   7   2       44.85       34.07      4.88 o 
  -6   7   2      775.79      800.10     23.94 o 
  -5   7   2       74.54       74.18      9.01 o 
  -4   7   2      162.84      174.43     17.54 o 
  -3   7   2       20.03       11.13      3.54 o 
  -2   7   2       44.09       57.82      6.42 o 
  -1   7   2      117.17      124.81      8.04 o 
   0   7   2      480.83      457.28     17.48 o 
   1   7   2      136.06      128.13      9.80 o 
   2   7   2       33.61       23.09      5.93 o 
   3   7   2       32.61       27.36      6.35 o 
   4   7   2       32.10       33.93      4.60 o 
   5   7   2        0.18       -1.67      2.49 o 
   6   7   2        8.38        5.12      2.81 o 
  -7   8   2        8.11       10.72      2.95 o 
  -6   8   2        1.80        5.33      3.00 o 
  -5   8   2       29.42       37.74      5.55 o 
  -4   8   2        1.21       -0.28      1.79 o 
  -3   8   2        0.52        0.43      2.23 o 
  -2   8   2      239.19      238.28     13.10 o 
  -1   8   2      122.11      133.54      8.80 o 
   0   8   2      790.16      875.86     15.61 o 
   1   8   2      359.23      359.05     17.60 o 
   2   8   2      121.92      132.82     13.26 o 
   3   8   2      232.10      240.39     18.57 o 
   4   8   2      216.38      221.31     10.49 o 
   5   8   2       23.66       16.86      5.07 o 
   6   8   2       64.52       58.36      5.98 o 
  -6   9   2       60.97       63.45      6.72 o 
  -5   9   2      221.72      230.61     11.80 o 
  -4   9   2      165.83      173.12      8.06 o 
  -3   9   2      583.00      623.19     24.17 o 
  -2   9   2       72.13       61.77      7.05 o 
  -1   9   2       51.80       60.38      5.48 o 
   0   9   2        5.74        7.20      1.93 o 
   1   9   2      168.74      185.45     13.30 o 
   2   9   2       70.87       71.86     10.42 o 
   3   9   2       30.25       22.36      6.61 o 
   4   9   2      547.94      558.44     19.08 o 
   5   9   2      282.84      289.29     17.46 o 
   6   9   2       22.40       18.53      3.59 o 
  -6  10   2      118.36      123.63      8.96 o 
  -5  10   2        5.70        5.63      2.97 o 
  -4  10   2       11.36       20.62      3.17 o 
  -3  10   2      154.75      154.49     12.60 o 
  -2  10   2      412.50      412.31     18.36 o 
  -1  10   2       20.84       20.24      3.32 o 
   0  10   2      108.44      105.08      5.97 o 
   1  10   2     1185.32     1274.92     36.62 o 
   2  10   2       44.61       58.15      9.63 o 
   3  10   2      253.81      244.56     12.76 o 
   4  10   2      308.40      282.89     18.56 o 
   5  10   2       60.02       50.30      7.83 o 
   6  10   2       53.07       41.96      4.68 o 
  -6  11   2       51.12       52.86      5.90 o 
  -5  11   2        1.01       -0.49      2.58 o 
  -4  11   2      100.93      103.17      6.48 o 
  -3  11   2      193.57      217.37     15.16 o 
  -2  11   2      276.68      284.87     15.70 o 
  -1  11   2       39.39       45.31      4.59 o 
   0  11   2       29.64       28.11      3.35 o 
   1  11   2       96.28       88.05     10.26 o 
   2  11   2      870.05     1008.90     39.26 o 
   3  11   2      430.85      441.30     43.17 o 
   4  11   2     2570.46     2375.62     71.45 o 
   5  11   2       28.99       25.80      5.57 o 
   6  11   2       55.81       51.98      7.48 o 
  -6  12   2      414.67      436.40     14.90 o 
  -5  12   2        8.86        7.18      2.67 o 
  -4  12   2       58.03       60.43      5.10 o 
  -3  12   2       87.44      106.13     10.92 o 
  -2  12   2       43.74       41.88      5.10 o 
  -1  12   2       85.73       83.64      6.28 o 
   0  12   2      299.48      269.99     10.26 o 
   1  12   2       62.70       80.60     10.36 o 
   2  12   2     1335.24     1383.85     38.24 o 
   3  12   2      763.63      752.57     52.49 o 
   4  12   2      485.03      476.22     23.79 o 
   5  12   2      128.24      124.30     10.92 o 
   6  12   2      128.27      135.46     11.12 o 
  -6  13   2      346.36      350.94     14.85 o 
  -5  13   2       14.43       18.16      3.68 o 
  -4  13   2      214.79      214.54     13.05 o 
  -3  13   2       42.77       30.21      3.45 o 
  -2  13   2       14.80        9.83      3.04 o 
  -1  13   2       23.56       18.34      3.45 o 
   0  13   2     1134.95     1258.49     23.14 o 
   1  13   2        3.54        5.14      2.52 o 
   2  13   2       36.15       22.02      4.96 o 
   3  13   2      314.40      311.03     17.26 o 
   4  13   2       89.14       85.73     10.46 o 
   5  13   2        5.96       13.98      4.14 o 
   6  13   2       60.20       50.95      6.61 o 
  -6  14   2      288.44      279.60     13.70 o 
  -5  14   2      501.60      529.39     15.92 o 
  -4  14   2      368.50      375.63     18.82 o 
  -3  14   2      321.95      288.28     10.22 o 
  -2  14   2     1203.30     1240.70     33.73 o 
  -1  14   2      169.56      179.55      9.65 o 
   0  14   2     1166.92     1220.59     39.07 o 
   1  14   2        0.08       -2.71      2.71 o 
   2  14   2      390.57      351.72     27.38 o 
   3  14   2       91.27       85.13      9.50 o 
   4  14   2        6.21        7.05      4.49 o 
   5  14   2       55.91       51.88      6.61 o 
   6  14   2        3.17        1.20      1.95 o 
  -6  15   2       66.53       65.04      7.60 o 
  -5  15   2      638.26      643.22     16.65 o 
  -4  15   2     1586.32     1652.83     37.13 o 
  -3  15   2      144.44      127.30      6.76 o 
  -2  15   2       23.06       24.44      4.18 o 
  -1  15   2      412.46      435.42     15.23 o 
   0  15   2       57.11       70.51     10.27 o 
   1  15   2      137.92      135.81      9.43 o 
   2  15   2      200.10      200.80     16.80 o 
   3  15   2        5.34        0.31      4.75 o 
   4  15   2      704.46      715.82     60.43 o 
   5  15   2       23.02       18.05      6.41 o 
  -6  16   2      199.99      181.36     10.79 o 
  -5  16   2        8.29        7.08      4.50 o 
  -4  16   2        6.31        4.46      2.62 o 
  -3  16   2      169.13      160.64      7.11 o 
  -2  16   2      819.99      790.10     18.90 o 
  -1  16   2       63.72       54.91      5.75 o 
   0  16   2     1004.80     1053.95     39.52 o 
   1  16   2       88.21       93.79      6.91 o 
   2  16   2      518.37      500.69     26.45 o 
   3  16   2       85.10       99.13     16.49 o 
   4  16   2        9.94       11.57      4.27 o 
   5  16   2      966.69      982.69     37.71 o 
  -5  17   2      101.27       88.97      7.64 o 
  -4  17   2        5.62        3.80      2.90 o 
  -3  17   2       23.96       23.62      5.57 o 
  -2  17   2       98.88       86.20      6.94 o 
  -1  17   2     2524.89     2468.43     32.07 o 
   0  17   2      225.18      245.13      9.93 o 
   1  17   2     1689.63     1555.14     28.44 o 
   2  17   2       85.36      110.02     12.41 o 
   3  17   2      231.38      237.45     24.80 o 
   4  17   2      430.54      432.27     30.70 o 
   5  17   2       57.14       73.27     10.00 o 
  -5  18   2       85.76       84.52      6.74 o 
  -4  18   2        3.75        7.24      2.51 o 
  -3  18   2     1022.07     1076.28     31.85 o 
  -2  18   2      136.63      128.40      8.01 o 
  -1  18   2     1329.94     1299.00     22.01 o 
   0  18   2      977.17     1030.85     20.09 o 
   1  18   2       39.21       25.43      5.89 o 
   2  18   2      662.97      652.06     23.48 o 
   3  18   2      166.88      167.80     14.29 o 
   4  18   2       13.60        6.92      5.06 o 
   5  18   2      291.27      273.00     17.23 o 
  -5  19   2        1.74        8.47      3.32 o 
  -4  19   2      199.85      202.05     12.86 o 
  -3  19   2      310.05      319.09     18.94 o 
  -2  19   2      733.54      664.54     21.51 o 
  -1  19   2     6179.20     6067.88     57.66 o 
   0  19   2       35.09       33.02      4.03 o 
   1  19   2     1242.12     1182.95     32.69 o 
   2  19   2      205.13      159.59     20.27 o 
   3  19   2      615.55      583.87     37.10 o 
   4  19   2      222.60      231.17     20.56 o 
   5  19   2       10.43       12.66      3.84 o 
  -5  20   2       99.61       94.33      8.27 o 
  -4  20   2      160.24      154.35     10.64 o 
  -3  20   2      678.86      741.35     55.27 o 
  -2  20   2     1942.28     1906.19     60.57 o 
  -1  20   2       85.98       69.55      8.35 o 
   0  20   2      334.30      334.18     12.17 o 
   1  20   2      170.40      140.60     12.08 o 
   2  20   2      309.73      336.31     28.60 o 
   3  20   2        8.32       16.15      7.44 o 
   4  20   2      244.24      237.34     19.80 o 
   5  20   2      390.56      394.92     16.28 o 
  -4  21   2      190.94      216.06     18.24 o 
  -3  21   2       58.42       68.19      8.51 o 
  -2  21   2       70.61       72.48      7.17 o 
  -1  21   2      420.94      416.58     19.11 o 
   0  21   2       50.78       49.81      5.85 o 
   1  21   2       98.47      103.89     10.51 o 
   2  21   2       95.86      130.43     18.03 o 
   3  21   2        8.17       10.87      6.48 o 
   4  21   2      161.66      178.20     15.81 o 
  -5  22   2       61.85       48.39      5.65 o 
  -4  22   2      156.22      162.59     14.57 o 
  -3  22   2      155.09      161.16     12.11 o 
  -2  22   2       60.80       67.28      6.68 o 
  -1  22   2      777.75      811.04     26.61 o 
   0  22   2     1138.90     1154.24     25.83 o 
   1  22   2       51.26       55.29     11.06 o 
   2  22   2      859.42      831.79     43.31 o 
   3  22   2      191.28      192.39     19.05 o 
  -4  23   2      186.47      192.15      9.91 o 
  -3  23   2       20.60       18.26      3.58 o 
  -2  23   2      129.86      137.53      9.12 o 
  -1  23   2      145.17      134.97     11.10 o 
   0  23   2     1411.96     1433.47     34.41 o 
   1  23   2     1429.07     1358.54     48.01 o 
   2  23   2       64.11       69.80     12.74 o 
   3  23   2        8.11        6.12      4.55 o 
   4  23   2      186.07      192.40     13.56 o 
  -4  24   2        0.74        2.98      2.60 o 
  -3  24   2       62.45       59.51      5.47 o 
  -2  24   2       18.89       12.57      3.73 o 
  -1  24   2        4.92        3.83      3.47 o 
   0  24   2       43.40       59.28     11.69 o 
   1  24   2        0.78       -0.91      5.01 o 
   2  24   2      150.20      170.68     18.23 o 
   3  24   2      140.72      131.76     13.82 o 
   4  24   2        2.58       -2.37      2.37 o 
  -4  25   2      116.41      106.39      7.85 o 
  -3  25   2       21.11       17.07      3.01 o 
  -2  25   2       65.99       66.72      5.98 o 
  -1  25   2        0.64        2.60      2.51 o 
   0  25   2      157.33      163.06     17.61 o 
   1  25   2       42.65       43.40      9.21 o 
   2  25   2       58.56       58.77     10.29 o 
   3  25   2        0.60        7.40      3.85 o 
  -3  26   2        9.48        7.19      2.47 o 
  -2  26   2        0.01       -3.10      3.10 o 
  -1  26   2       12.13        8.08      3.37 o 
   0  26   2       18.57       18.40      6.57 o 
   1  26   2       31.18       34.57      7.70 o 
   2  26   2        3.76       -4.29      4.29 o 
   3  26   2       48.54       45.27      6.56 o 
  -2  27   2       77.03       82.83      5.31 o 
  -1  27   2       25.01       23.71      4.85 o 
   0  27   2        2.25       -5.16      5.16 o 
   1  27   2       29.45       25.19      4.35 o 
   2  27   2        0.02        7.81      3.73 o 
  -2  28   2       86.00       78.79      6.04 o 
  -1  28   2        3.53        2.17      2.39 o 
   0  28   2      148.11      163.36     14.12 o 
   1  28   2        0.04        4.78      2.35 o 
   2  28   2        0.18        6.08      2.94 o 
  -2  29   2       55.75       53.75      6.96 o 
  -1  29   2      103.23      113.67     11.24 o 
   0  29   2        0.03        7.62      3.64 o 
   1  29   2        8.01        5.50      3.37 o 
  -1  30   2        0.18        0.89      2.26 o 
   0  30   2       79.00       57.97      4.71 o 
  -7   1   3        1.22        2.96      1.78 o 
  -6   1   3       27.09       33.18      6.43 o 
  -5   1   3      106.84       97.55     13.01 o 
  -4   1   3       90.87       96.94      6.00 o 
  -3   1   3       40.16       40.77      3.62 o 
  -2   1   3     1977.46     2111.81     21.95 o 
  -1   1   3     1400.98     1446.64     14.24 o 
   0   1   3      155.45      154.27      8.21 o 
   1   1   3       69.82       72.57      6.54 o 
   2   1   3      541.65      556.11     19.26 o 
   3   1   3        0.87        0.14      3.57 o 
   4   1   3        3.76       10.51      4.51 o 
   5   1   3      222.08      220.07     15.89 o 
   6   1   3        8.29        6.69      4.29 o 
  -7   2   3       52.05       55.09      4.43 o 
  -6   2   3       11.05       16.38      4.36 o 
  -5   2   3      107.79      126.85     14.83 o 
  -4   2   3       18.70       13.73      2.90 o 
  -3   2   3       13.48       17.53      2.61 o 
  -2   2   3       68.21       75.65      4.33 o 
  -1   2   3      235.43      214.87      6.57 o 
   0   2   3        4.26        4.70      3.23 o 
   1   2   3      138.13      125.86      8.49 o 
   2   2   3      729.51      830.22     23.46 o 
   3   2   3        4.63       19.20      5.07 o 
   4   2   3      119.21      170.28     14.48 o 
   5   2   3      190.71      167.93     13.88 o 
   6   2   3       46.49       42.80      7.87 o 
  -7   3   3       16.82       15.48      2.74 o 
  -6   3   3      309.99      329.85     14.99 o 
  -5   3   3     1159.66     1255.59     44.57 o 
  -4   3   3      190.86      200.44      7.82 o 
  -3   3   3       17.80       21.13      2.73 o 
  -2   3   3       65.75       85.94      4.71 o 
  -1   3   3       36.37       31.31      3.02 o 
   0   3   3     1629.54     1507.84     18.88 o 
   1   3   3       99.19      112.32      5.36 o 
   2   3   3      589.75      647.79     26.22 o 
   3   3   3      363.04      374.97     58.99 o 
   4   3   3        2.68        8.65      6.39 o 
   5   3   3        2.16        5.10      6.10 o 
   6   3   3       23.12       12.41      4.59 o 
  -7   4   3        1.17        0.99      2.44 o 
  -6   4   3      488.76      512.93     21.29 o 
  -5   4   3       37.24       27.26      6.05 o 
  -4   4   3      566.28      589.80     15.10 o 
  -3   4   3      171.20      174.14      7.61 o 
  -2   4   3      615.70      607.62     19.81 o 
  -1   4   3      287.33      282.61      8.47 o 
   0   4   3     1178.64     1159.62     17.00 o 
   1   4   3      684.99      650.82     13.41 o 
   2   4   3      392.78      412.75     17.06 o 
   3   4   3      127.77      126.31      8.87 o 
   4   4   3       16.04       26.59      6.20 o 
   5   4   3        1.36        1.17      4.48 o 
   6   4   3      101.01       85.48     10.66 o 
  -7   5   3       83.58       75.97      5.00 o 
  -6   5   3        1.79        9.86      3.44 o 
  -5   5   3       25.15       31.56      6.09 o 
  -4   5   3      226.23      234.52      7.80 o 
  -3   5   3      297.82      281.43     11.83 o 
  -2   5   3      224.57      265.53     13.52 o 
  -1   5   3      174.87      219.48     10.30 o 
   0   5   3      142.61      108.54      6.38 o 
   1   5   3      290.58      248.98     10.10 o 
   2   5   3      203.24      213.25     18.02 o 
   3   5   3      776.18      842.25     52.68 o 
   4   5   3       14.29       19.23      5.74 o 
   5   5   3      238.17      251.27     16.57 o 
   6   5   3       68.85       65.62      9.19 o 
  -7   6   3      133.91      124.35      6.87 o 
  -6   6   3      637.66      660.32     20.60 o 
  -5   6   3      301.82      314.86     16.04 o 
  -4   6   3      563.06      536.69     12.83 o 
  -3   6   3      198.42      189.31     12.76 o 
  -2   6   3     1003.77     1105.48     27.98 o 
  -1   6   3      524.44      490.33     17.58 o 
   0   6   3      179.85      199.46     11.22 o 
   1   6   3      785.33      773.22     15.99 o 
   2   6   3      653.87      691.53     33.04 o 
   3   6   3      543.28      591.86     26.50 o 
   4   6   3        3.89       10.72      4.64 o 
   5   6   3        0.22        9.97      4.47 o 
   6   6   3       64.09       57.89      8.11 o 
  -7   7   3        1.44       -1.54      1.54 o 
  -6   7   3        1.31        0.92      2.17 o 
  -5   7   3      672.71      700.83     23.49 o 
  -4   7   3      126.78      119.42      5.85 o 
  -3   7   3     2674.45     2692.76     49.16 o 
  -2   7   3     1023.15     1045.77     28.21 o 
  -1   7   3      164.46      140.94      9.81 o 
   0   7   3     1009.07     1011.33     28.47 o 
   1   7   3       39.87       50.46      5.69 o 
   2   7   3      805.14      806.06     36.45 o 
   3   7   3      899.77      942.18     38.10 o 
   4   7   3       20.46       17.58      5.38 o 
   5   7   3      642.38      698.24     40.20 o 
   6   7   3        1.70       -3.71      3.71 o 
  -6   8   3      205.47      238.49     18.48 o 
  -5   8   3       32.26       36.34      6.35 o 
  -4   8   3      647.01      633.47     23.29 o 
  -3   8   3      571.72      590.90     23.62 o 
  -2   8   3      110.16      110.62      9.68 o 
  -1   8   3     1178.79     1118.03     27.96 o 
   0   8   3      183.34      190.24     13.10 o 
   1   8   3     2764.18     2875.90    104.10 o 
   2   8   3      207.69      201.37     18.90 o 
   3   8   3     4331.72     4465.65     82.79 o 
   4   8   3      238.26      242.90     17.33 o 
   5   8   3       79.05       81.71     14.55 o 
   6   8   3       40.40       32.34      5.62 o 
  -6   9   3       18.98       18.57      6.47 o 
  -5   9   3      305.14      311.80     15.38 o 
  -4   9   3      224.91      226.74     10.47 o 
  -3   9   3     1182.94     1154.37     33.71 o 
  -2   9   3      894.52      873.69     27.43 o 
  -1   9   3      644.54      642.91     16.94 o 
   0   9   3     4587.08     4762.45     67.20 o 
   1   9   3      121.05      111.05     16.66 o 
   2   9   3      532.26      573.63     32.21 o 
   3   9   3      127.17      120.91     10.03 o 
   4   9   3     1101.51     1175.34     35.86 o 
   5   9   3      491.33      465.76     31.60 o 
   6   9   3        1.45       -0.33      1.74 o 
  -6  10   3      381.79      437.47     23.45 o 
  -5  10   3      115.79      121.84     12.69 o 
  -4  10   3      566.23      572.16     19.50 o 
  -3  10   3        5.51        7.07      2.92 o 
  -2  10   3      594.35      593.17     23.28 o 
  -1  10   3     1286.37     1263.59     47.68 o 
   0  10   3     2511.29     2686.63     53.17 o 
   1  10   3      420.47      405.03     36.54 o 
   2  10   3     1164.80     1187.12     47.07 o 
   3  10   3     1175.99     1198.88     42.37 o 
   4  10   3       57.80       56.19      8.59 o 
   5  10   3       73.11       69.74      7.59 o 
  -6  11   3       18.21       12.50      4.94 o 
  -5  11   3      226.50      225.75     19.80 o 
  -4  11   3       87.64       94.88     13.42 o 
  -3  11   3     1409.24     1456.60     41.27 o 
  -2  11   3      596.67      591.14     23.93 o 
  -1  11   3      312.82      312.43     18.34 o 
   0  11   3     1003.46      962.81     32.88 o 
   1  11   3        8.62       15.76      5.19 o 
   2  11   3       28.33       27.85      8.27 o 
   3  11   3      389.44      365.47     83.16 o 
   4  11   3       24.68       24.69      6.12 o 
   5  11   3      709.45      689.38     58.75 o 
  -6  12   3      363.36      387.75     20.08 o 
  -5  12   3       79.53       85.22     12.22 o 
  -4  12   3      458.49      473.89     28.33 o 
  -3  12   3       56.76       46.22      5.61 o 
  -2  12   3      161.38      145.31      9.58 o 
  -1  12   3      515.08      511.12     18.33 o 
   0  12   3       65.89       78.15     10.29 o 
   1  12   3     3198.60     3378.70     72.92 o 
   2  12   3       11.26        8.88      3.79 o 
   3  12   3     2862.61     2203.83     65.50 o 
   4  12   3        2.63       -0.80      4.01 o 
   5  12   3       35.50       37.15      5.26 o 
  -6  13   3        0.49        7.94      4.12 o 
  -5  13   3       78.23       88.08     12.20 o 
  -4  13   3      101.34      109.09     14.08 o 
  -3  13   3      485.96      482.83     15.29 o 
  -2  13   3      666.81      678.11     20.70 o 
  -1  13   3       20.65       19.57      3.72 o 
   0  13   3      562.01      584.71     28.03 o 
   1  13   3      228.53      226.09     14.00 o 
   2  13   3     1151.31     1234.74     52.08 o 
   3  13   3      977.47      786.16     39.91 o 
   4  13   3       10.69       13.64      7.00 o 
   5  13   3      264.05      280.30     25.62 o 
  -6  14   3      443.01      461.27     20.10 o 
  -5  14   3        2.90        0.32      3.98 o 
  -4  14   3      408.89      360.72     24.45 o 
  -3  14   3        1.01        1.75      2.15 o 
  -2  14   3      489.44      501.05     12.95 o 
  -1  14   3       57.23       56.98      6.01 o 
   0  14   3        6.01       19.74      6.57 o 
   1  14   3      241.30      242.55     10.16 o 
   2  14   3      513.72      509.63     19.27 o 
   3  14   3        2.76       -5.81      5.81 o 
   4  14   3       27.06       35.97     10.21 o 
   5  14   3       21.40       23.67      3.88 o 
  -6  15   3      202.54      195.54     12.03 o 
  -5  15   3      123.41      109.76     12.93 o 
  -4  15   3       30.66       32.53      8.18 o 
  -3  15   3       19.14       14.42      6.93 o 
  -2  15   3      168.40      177.51      8.02 o 
  -1  15   3       92.38       97.74      7.24 o 
   0  15   3       14.26        6.93      3.52 o 
   1  15   3       40.64       37.72      4.13 o 
   2  15   3       35.05       24.95      3.74 o 
   3  15   3      151.61      142.57     17.75 o 
   4  15   3       18.77        6.23      5.79 o 
   5  15   3       19.05       13.23      2.83 o 
  -6  16   3       18.02       20.35      3.58 o 
  -5  16   3       20.42       14.18      5.26 o 
  -4  16   3        1.27       -4.54      4.54 o 
  -3  16   3       48.55       42.83      8.49 o 
  -2  16   3      199.28      188.73      8.30 o 
  -1  16   3      332.55      337.60     10.89 o 
   0  16   3       28.91       25.52      4.29 o 
   1  16   3      147.86      154.87      9.83 o 
   2  16   3      113.72      102.15      7.94 o 
   3  16   3        0.63        3.09      4.07 o 
   4  16   3        7.52       -0.32      3.01 o 
   5  16   3       62.05       58.99      6.53 o 
  -5  17   3      146.85      112.04     11.22 o 
  -4  17   3      213.40      176.56     16.09 o 
  -3  17   3        5.44        5.55      3.56 o 
  -2  17   3        3.88        3.00      1.93 o 
  -1  17   3      733.76      723.99     19.94 o 
   0  17   3       32.95       27.57      4.37 o 
   1  17   3       11.97        7.58      4.35 o 
   2  17   3       32.61       22.98      5.51 o 
   3  17   3       82.24       76.04     12.26 o 
   4  17   3       10.92       16.32      6.43 o 
  -5  18   3       42.19       62.20      7.65 o 
  -4  18   3       35.96       35.90      7.53 o 
  -3  18   3       15.68       20.39      4.44 o 
  -2  18   3        1.43       -1.34      2.66 o 
  -1  18   3       88.79      107.40      8.24 o 
   0  18   3       65.00       62.83      6.71 o 
   1  18   3       87.46       69.02     12.43 o 
   2  18   3        0.86       -4.00      4.00 o 
   3  18   3        0.51       -1.21      4.61 o 
   4  18   3        6.86        7.17      3.28 o 
  -5  19   3      445.90      368.46     15.58 o 
  -4  19   3       60.95       58.13      8.54 o 
  -3  19   3       71.79       69.41      7.32 o 
  -2  19   3       22.01       23.05      5.60 o 
  -1  19   3        2.30       -0.34      3.11 o 
   0  19   3      156.91      146.17     11.94 o 
   1  19   3        3.16       -0.82      5.64 o 
   2  19   3      380.45      407.12     19.53 o 
   3  19   3        0.23        3.90      6.70 o 
   4  19   3       34.34       40.67      8.85 o 
  -5  20   3        6.91        8.80      3.03 o 
  -4  20   3        4.01       -0.08      1.77 o 
  -3  20   3      256.85      260.15     20.83 o 
  -2  20   3       44.30       54.60      7.45 o 
  -1  20   3      304.51      299.98     16.83 o 
   0  20   3       14.14       16.18      5.06 o 
   1  20   3      243.37      220.78     20.51 o 
   2  20   3      285.56      260.78     15.21 o 
   3  20   3        3.01       -0.03      2.40 o 
   4  20   3       34.62       37.68      6.61 o 
  -5  21   3      377.99      378.50     15.63 o 
  -4  21   3       92.00       97.60     11.07 o 
  -3  21   3       15.69       20.55      6.25 o 
  -2  21   3      654.22      673.52     24.26 o 
  -1  21   3        0.55        1.16      3.39 o 
   0  21   3      375.55      349.66     19.08 o 
   1  21   3      367.56      319.14     24.26 o 
   2  21   3      189.37      234.84     13.82 o 
   3  21   3       20.35       23.84      9.35 o 
   4  21   3      144.93      145.64     11.29 o 
  -4  22   3      244.72      256.13     16.18 o 
  -3  22   3       20.71       17.00      4.02 o 
  -2  22   3      461.84      494.28     20.59 o 
  -1  22   3      159.78      170.11     12.82 o 
   0  22   3      555.45      545.13     22.22 o 
   1  22   3       14.76        7.08      6.76 o 
   2  22   3       98.04       90.12      8.45 o 
   3  22   3        0.67       -3.49      3.49 o 
   4  22   3      223.02      247.01     12.66 o 
  -4  23   3       10.60       12.59      3.83 o 
  -3  23   3       64.63       64.00      6.79 o 
  -2  23   3       16.65       29.68     10.62 o 
  -1  23   3      378.57      380.51     18.41 o 
   0  23   3      180.56      192.02     19.84 o 
   1  23   3      124.32      106.21      9.88 o 
   2  23   3      790.72      793.87     34.69 o 
   3  23   3      441.50      417.61     19.93 o 
  -4  24   3      254.78      237.74     12.91 o 
  -3  24   3      226.72      220.23     11.16 o 
  -2  24   3      418.27      427.25     17.80 o 
  -1  24   3      360.17      377.70     17.67 o 
   0  24   3       65.39       71.44     12.36 o 
   1  24   3      323.31      348.66     16.50 o 
   2  24   3      137.13      147.27     14.14 o 
   3  24   3      203.52      166.56     11.02 o 
  -3  25   3      812.68      819.78     19.43 o 
  -2  25   3       12.80       13.87      3.83 o 
  -1  25   3        3.51       10.33      3.83 o 
   0  25   3      368.67      344.96     23.72 o 
   1  25   3       13.33       17.20      4.34 o 
   2  25   3      331.67      338.12     19.06 o 
  -3  26   3        0.58        0.33      2.21 o 
  -2  26   3      346.14      350.83     13.92 o 
  -1  26   3      241.78      214.01     18.49 o 
   0  26   3       42.12       37.38      8.22 o 
   1  26   3       92.22       86.65      7.25 o 
   2  26   3      294.86      263.16     14.58 o 
  -2  27   3      124.75      117.15     12.83 o 
  -1  27   3        4.27        5.75      5.03 o 
   0  27   3      762.68      789.89     29.24 o 
   1  27   3        3.96        6.25      4.56 o 
  -2  28   3      164.68      154.95     11.38 o 
  -1  28   3      365.56      375.74     19.68 o 
   0  28   3        0.13        2.76      6.38 o 
  -1  29   3       36.21       28.62      5.04 o 
   0  29   3      689.72      680.43     21.41 o 
  -6   0   4        0.62        1.00      3.60 o 
  -5   0   4       19.30       16.55      6.44 o 
  -4   0   4       47.83       36.33      5.16 o 
  -3   0   4       56.18       45.54      7.92 o 
  -2   0   4     3957.78     3783.17     57.42 o 
  -1   0   4     2075.14     2092.67     44.70 o 
   0   0   4     2104.46     2174.36     50.22 o 
   1   0   4     4632.16     5045.15     83.67 o 
   2   0   4     2050.17     2192.23     60.46 o 
   3   0   4      115.03       91.55      8.23 o 
   4   0   4      126.80      109.26     10.58 o 
   5   0   4      499.18      449.73     28.46 o 
  -6   1   4       34.69       41.24      5.29 o 
  -5   1   4       20.05       16.87      4.04 o 
  -4   1   4     1247.12     1206.25     17.10 o 
  -3   1   4      365.90      360.87     14.92 o 
  -2   1   4     1102.03     1086.04     21.95 o 
  -1   1   4       41.51       46.00      4.96 o 
   0   1   4       27.37       31.96      5.72 o 
   1   1   4      460.13      429.43     17.54 o 
   2   1   4       67.03       80.22      8.68 o 
   3   1   4      599.70      679.95     15.43 o 
   4   1   4      660.11      664.31     21.20 o 
   5   1   4      126.34      110.50     10.19 o 
  -6   2   4      118.81      111.49      8.04 o 
  -5   2   4       48.88       56.50      6.82 o 
  -4   2   4        9.85        5.67      2.55 o 
  -3   2   4      133.51      118.88      8.65 o 
  -2   2   4     5887.78     5732.58     70.59 o 
  -1   2   4      102.03      104.94      5.28 o 
   0   2   4     3230.99     3192.25     73.64 o 
   1   2   4        0.85       -0.45      3.10 o 
   2   2   4      318.79      284.44     15.70 o 
   3   2   4       71.67       60.87      7.15 o 
   4   2   4      331.00      299.45     14.33 o 
   5   2   4      171.18      169.86     12.34 o 
  -6   3   4       25.19       18.46      8.39 o 
  -5   3   4       24.53       21.72      4.78 o 
  -4   3   4      717.88      739.00     19.64 o 
  -3   3   4      727.57      704.54     29.66 o 
  -2   3   4     2891.10     2857.03     57.59 o 
  -1   3   4     3129.67     3011.00     29.11 o 
   0   3   4      147.88      168.00      7.34 o 
   1   3   4     1021.82     1021.16     27.10 o 
   2   3   4      226.28      208.69     20.95 o 
   3   3   4      349.72      342.86     11.57 o 
   4   3   4      563.26      533.09     24.77 o 
   5   3   4       22.10       22.08      4.85 o 
  -6   4   4      534.39      534.36     16.55 o 
  -5   4   4      382.57      385.87     16.36 o 
  -4   4   4      110.55      108.07      6.77 o 
  -3   4   4       35.60       31.86      6.94 o 
  -2   4   4        8.61        5.22      3.40 o 
  -1   4   4     3046.94     3175.30     28.25 o 
   0   4   4     1307.90     1270.76     20.34 o 
   1   4   4      114.15      122.86      9.77 o 
   2   4   4        6.38        5.04      2.86 o 
   3   4   4      229.33      227.76      9.63 o 
   4   4   4       90.90       97.64     10.77 o 
   5   4   4      124.69      121.25     10.36 o 
  -6   5   4      457.33      488.70     25.15 o 
  -5   5   4       86.17      101.25     13.96 o 
  -4   5   4       86.00       76.68      6.74 o 
  -3   5   4      100.00      117.78      7.63 o 
  -2   5   4      373.52      314.86     17.03 o 
  -1   5   4      524.97      579.51     16.38 o 
   0   5   4       83.63       69.57      5.09 o 
   1   5   4      205.40      214.39     12.82 o 
   2   5   4      171.36      153.74     11.76 o 
   3   5   4       45.76       46.36      4.70 o 
   4   5   4      121.54      108.99     11.14 o 
   5   5   4       12.08        4.88      3.35 o 
  -6   6   4        3.19        3.82      3.91 o 
  -5   6   4       89.85       83.38     12.72 o 
  -4   6   4      101.32      103.00      7.78 o 
  -3   6   4      178.87      173.26      9.15 o 
  -2   6   4       54.28       57.96      7.51 o 
  -1   6   4       51.95       68.41     10.37 o 
   0   6   4        8.05        5.18      3.02 o 
   1   6   4      168.16      174.17     11.74 o 
   2   6   4        1.25       -1.75      3.47 o 
   3   6   4       99.26      100.28      6.52 o 
   4   6   4        2.35        2.30      3.78 o 
   5   6   4      293.23      286.42     23.69 o 
  -6   7   4       48.02       45.11      5.85 o 
  -5   7   4       35.06       36.42      8.52 o 
  -4   7   4       14.36       12.10      2.87 o 
  -3   7   4        2.70        2.62      1.73 o 
  -2   7   4       42.65       34.92      6.02 o 
  -1   7   4      118.70      118.72     11.78 o 
   0   7   4       52.91       61.34      7.48 o 
   1   7   4      230.88      210.98     20.00 o 
   2   7   4      281.35      262.25     26.89 o 
   3   7   4        0.94        2.84      4.80 o 
   4   7   4       20.65       13.63      4.64 o 
   5   7   4        6.21        4.40      4.96 o 
  -6   8   4       67.44       55.26      5.95 o 
  -5   8   4       11.38        6.99      5.96 o 
  -4   8   4      314.43      340.75     16.95 o 
  -3   8   4       54.25       67.76      4.95 o 
  -2   8   4        0.23       -3.00      3.00 o 
  -1   8   4       22.90       19.01      5.61 o 
   0   8   4      506.34      583.43     19.20 o 
   1   8   4      173.72      215.24     20.62 o 
   2   8   4       15.45       17.25      9.06 o 
   3   8   4      203.43      229.51     20.82 o 
   4   8   4       27.72       25.75      5.51 o 
   5   8   4        0.58        2.04      3.29 o 
  -6   9   4       24.52       15.34      3.32 o 
  -5   9   4        5.14        1.02      5.79 o 
  -4   9   4      194.27      175.54     17.86 o 
  -3   9   4       22.28       19.23      2.96 o 
  -2   9   4      123.14       92.98      9.95 o 
  -1   9   4      151.22      149.02     13.88 o 
   0   9   4        4.87        5.39      3.16 o 
   1   9   4       75.79       77.63     13.53 o 
   2   9   4      292.60      313.55     38.20 o 
   3   9   4      487.86      531.48     39.90 o 
   4   9   4      147.32      158.60     21.01 o 
   5   9   4        1.58        8.85      5.23 o 
  -6  10   4       17.76       15.66      3.57 o 
  -5  10   4       18.58       24.71      8.40 o 
  -4  10   4        0.47       -0.33      4.72 o 
  -3  10   4       42.92       41.50      3.77 o 
  -2  10   4        3.01        5.90      3.68 o 
  -1  10   4       17.05       24.32      6.00 o 
   0  10   4       59.46       70.48      7.45 o 
   1  10   4      129.61      131.10     11.05 o 
   2  10   4      224.86      252.62     29.00 o 
   3  10   4      411.71      468.01     37.70 o 
   4  10   4      165.61      171.87     21.86 o 
   5  10   4       31.01       42.51      8.79 o 
  -6  11   4        7.82        9.65      4.08 o 
  -5  11   4       50.12       55.79      7.42 o 
  -4  11   4       22.41       16.01      6.65 o 
  -3  11   4       37.51       30.13      5.77 o 
  -2  11   4       67.39       60.67      5.87 o 
  -1  11   4        2.87        2.70      3.90 o 
   0  11   4      487.85      508.87     19.87 o 
   1  11   4      160.78      163.92     16.02 o 
   2  11   4       97.66      109.74     15.81 o 
   3  11   4     1646.10     1817.64     73.57 o 
   4  11   4      307.50      323.19     28.69 o 
   5  11   4       78.13       93.93     11.63 o 
  -6  12   4       13.82       13.74      4.07 o 
  -5  12   4      227.69      241.48     16.05 o 
  -4  12   4       28.63       34.21      6.44 o 
  -3  12   4      511.24      510.74     16.07 o 
  -2  12   4       28.75       33.04      4.73 o 
  -1  12   4      621.90      652.44     20.44 o 
   0  12   4        4.57        2.09      2.49 o 
   1  12   4       92.89       93.61     10.24 o 
   2  12   4      237.28      232.95     14.83 o 
   3  12   4      370.43      365.43     33.05 o 
   4  12   4       73.81       58.02     12.40 o 
   5  12   4        7.10        7.86      3.97 o 
  -6  13   4        1.33        5.10      3.23 o 
  -5  13   4       59.52       53.11      9.85 o 
  -4  13   4       21.89       14.32      5.99 o 
  -3  13   4        2.52        1.34      4.25 o 
  -2  13   4      174.60      160.04      9.39 o 
  -1  13   4      339.58      331.92     10.95 o 
   0  13   4        8.45       13.97      3.11 o 
   1  13   4     1128.43     1111.26     95.43 o 
   2  13   4       22.16       22.92      7.43 o 
   3  13   4      174.96      211.98     24.93 o 
   4  13   4      189.07      196.49     21.00 o 
   5  13   4       15.10       17.90      4.78 o 
  -6  14   4       43.38       41.85      5.51 o 
  -5  14   4      160.25      149.41     14.49 o 
  -4  14   4       23.08       17.04      6.63 o 
  -3  14   4        3.92        1.95      3.91 o 
  -2  14   4        1.57        1.42      2.06 o 
  -1  14   4      531.18      539.45     22.29 o 
   0  14   4       26.00       20.45      3.94 o 
   1  14   4       31.27       33.31      6.93 o 
   2  14   4       28.53       35.72      8.65 o 
   3  14   4      467.44      518.55     37.97 o 
   4  14   4      135.97      160.63     17.99 o 
   5  14   4      518.05      579.54     20.43 o 
  -5  15   4      254.88      232.14     16.87 o 
  -4  15   4       10.20       13.26      5.99 o 
  -3  15   4      305.76      289.61     21.77 o 
  -2  15   4      215.35      211.98      9.33 o 
  -1  15   4      272.79      273.22     12.40 o 
   0  15   4       86.10       82.40      7.19 o 
   1  15   4      399.30      362.08     19.20 o 
   2  15   4       37.84       32.67      8.09 o 
   3  15   4       88.09      102.25     17.05 o 
   4  15   4      311.20      360.18     25.06 o 
  -5  16   4      460.10      513.86     16.08 o 
  -4  16   4       16.83        8.15      5.04 o 
  -3  16   4      252.14      219.03     18.47 o 
  -2  16   4      169.02      167.30      9.62 o 
  -1  16   4      628.43      661.88     19.50 o 
   0  16   4      409.80      402.34     13.83 o 
   1  16   4        0.22       -6.07      6.07 o 
   2  16   4       49.69       54.41     10.85 o 
   3  16   4      328.87      383.73     30.66 o 
   4  16   4       68.55       70.36     10.55 o 
  -5  17   4      289.59      303.47     11.52 o 
  -4  17   4      896.16      866.18     33.23 o 
  -3  17   4       71.32       79.11      7.85 o 
  -2  17   4     1498.39     1508.10     30.56 o 
  -1  17   4      741.91      766.64     26.36 o 
   0  17   4        1.29        5.42      4.46 o 
   1  17   4      352.18      357.00     26.05 o 
   2  17   4        1.44       -1.88      4.38 o 
   3  17   4       81.53       87.13     14.69 o 
   4  17   4      384.11      471.33     24.41 o 
  -5  18   4        1.98        0.26      2.64 o 
  -4  18   4        9.19       10.01      3.21 o 
  -3  18   4      598.86      604.56     19.72 o 
  -2  18   4     4094.50     4157.94     65.95 o 
  -1  18   4       34.86       34.49      6.37 o 
   0  18   4     1474.84     1415.53     62.58 o 
   1  18   4       56.84       46.61     10.36 o 
   2  18   4      531.32      538.13     29.32 o 
   3  18   4      111.49      142.62     16.98 o 
   4  18   4      352.86      386.36     19.55 o 
  -5  19   4       14.07       15.75      3.59 o 
  -4  19   4      375.62      388.34     14.24 o 
  -3  19   4      510.89      503.48     15.61 o 
  -2  19   4       45.86       49.91     12.53 o 
  -1  19   4      106.36      114.23     10.93 o 
   0  19   4        1.04        5.64      4.56 o 
   1  19   4      596.53      621.69     33.99 o 
   2  19   4       51.11       56.60     10.24 o 
   3  19   4      280.19      303.53     22.75 o 
   4  19   4      210.89      221.75     12.57 o 
  -5  20   4      130.18      119.46      8.09 o 
  -4  20   4        3.19        2.75      3.21 o 
  -3  20   4       18.54       23.57      4.84 o 
  -2  20   4      208.07      233.97     14.30 o 
  -1  20   4      310.05      306.70     17.11 o 
   0  20   4      302.10      299.71     24.85 o 
   1  20   4      373.51      343.52     25.06 o 
   2  20   4      594.65      638.76     29.56 o 
   3  20   4      173.67      192.33     16.70 o 
  -4  21   4      241.47      228.54     14.88 o 
  -3  21   4      138.46      158.54     10.25 o 
  -2  21   4      774.33      816.77     25.91 o 
  -1  21   4      232.53      254.56     15.39 o 
   0  21   4      233.47      213.60     20.74 o 
   1  21   4      542.86      558.71     30.71 o 
   2  21   4       18.58       15.22      5.48 o 
   3  21   4      349.07      351.77     19.93 o 
  -4  22   4       11.79       18.90      4.67 o 
  -3  22   4       94.47      101.08     12.08 o 
  -2  22   4      279.16      280.79     14.81 o 
  -1  22   4      100.98      104.90     12.43 o 
   0  22   4      420.83      438.63     28.58 o 
   1  22   4       28.07       20.28      6.80 o 
   2  22   4        4.00       -2.64      3.60 o 
   3  22   4       35.34       32.15      5.39 o 
  -4  23   4       72.90       68.99      7.08 o 
  -3  23   4        9.82        6.74      2.58 o 
  -2  23   4      152.52      144.56     10.44 o 
  -1  23   4      437.86      445.92     18.84 o 
   0  23   4      305.97      315.10     23.36 o 
   1  23   4      258.31      278.44     19.89 o 
   2  23   4      188.30      179.28     12.07 o 
  -3  24   4        5.46        9.89      4.58 o 
  -2  24   4        0.36        0.53      2.52 o 
  -1  24   4      375.98      378.56     24.28 o 
   0  24   4      402.24      396.79     24.75 o 
   1  24   4       20.05       13.91      5.31 o 
   2  24   4       16.80       10.99      4.24 o 
  -3  25   4      128.83      126.04      9.74 o 
  -2  25   4       25.38       23.46      4.08 o 
  -1  25   4      289.52      306.85     20.53 o 
   0  25   4      212.74      212.52     16.95 o 
   1  25   4       51.77       49.83      7.51 o 
  -2  26   4       71.99       68.75      8.34 o 
  -1  26   4       60.94       59.36      9.11 o 
   0  26   4      148.92      143.52     12.69 o 
   1  26   4        8.52       13.19      3.78 o 
  -2  27   4       40.79       39.13      5.65 o 
  -1  27   4       28.68       31.89      6.13 o 
   0  27   4       13.39       12.83      4.24 o 
  -1  28   4        4.18        3.76      2.54 o 
  -6   1   5       87.60       88.58      8.69 o 
  -5   1   5       58.37       58.45      5.21 o 
  -4   1   5        3.99        0.71      2.82 o 
  -3   1   5       57.46       58.73      5.07 o 
  -2   1   5      138.22      148.00     11.87 o 
  -1   1   5        9.29        5.18      2.89 o 
   0   1   5       61.93       71.50      9.48 o 
   1   1   5       18.70       19.39      4.93 o 
   2   1   5       67.20       59.92      5.12 o 
   3   1   5       15.91       13.37      3.26 o 
   4   1   5      232.63      204.46     21.92 o 
   5   1   5       44.87       23.66      3.97 o 
  -6   2   5      469.08      458.39     19.60 o 
  -5   2   5        2.97        2.63      3.48 o 
  -4   2   5       70.57       70.33      5.81 o 
  -3   2   5      381.95      419.62     11.18 o 
  -2   2   5      469.37      556.77     31.49 o 
  -1   2   5       57.14       55.33      9.48 o 
   0   2   5        1.43        2.63      3.04 o 
   1   2   5        1.19        0.01      2.70 o 
   2   2   5        0.89       -0.19      2.34 o 
   3   2   5        5.44        4.21      4.19 o 
   4   2   5        8.82       10.95      3.08 o 
   5   2   5       23.22       15.41      5.90 o 
  -6   3   5        1.90       -2.63      4.22 o 
  -5   3   5        3.02        7.15      4.00 o 
  -4   3   5       41.34       46.22      4.78 o 
  -3   3   5        2.32        2.12      2.85 o 
  -2   3   5      434.19      460.89     18.43 o 
  -1   3   5       87.78       79.82     11.37 o 
   0   3   5       41.34       29.77      5.25 o 
   1   3   5      495.28      505.02     19.85 o 
   2   3   5        1.41        4.36      2.46 o 
   3   3   5       29.32       34.21      4.60 o 
   4   3   5        1.54        1.94      2.31 o 
   5   3   5      123.23       96.93     10.74 o 
  -6   4   5       32.28       27.84      4.87 o 
  -5   4   5      100.90       89.39      8.19 o 
  -4   4   5        1.19        0.95      4.20 o 
  -3   4   5      294.36      302.73     10.81 o 
  -2   4   5        2.73        6.36      4.55 o 
  -1   4   5      394.25      383.20     24.37 o 
   0   4   5       70.27       76.06      8.21 o 
   1   4   5      471.60      472.96     16.57 o 
   2   4   5      343.94      332.54     21.42 o 
   3   4   5       19.95       22.31      4.73 o 
   4   4   5       85.44       59.39      7.49 o 
   5   4   5       78.25       63.32      8.78 o 
  -6   5   5      185.67      196.71     12.38 o 
  -5   5   5      644.08      648.40     21.28 o 
  -4   5   5       16.22       16.27      3.15 o 
  -3   5   5      893.10      913.49     22.03 o 
  -2   5   5       10.22        8.76      4.31 o 
  -1   5   5      580.85      569.30     30.64 o 
   0   5   5      409.91      424.69     18.30 o 
   1   5   5       14.00       12.23      3.68 o 
   2   5   5      478.13      511.24     22.57 o 
   3   5   5        7.04        4.53      3.64 o 
   4   5   5       51.26       37.30      5.67 o 
   5   5   5       85.45       63.16      8.59 o 
  -6   6   5       96.90      101.37      9.06 o 
  -5   6   5       48.87       49.38      6.44 o 
  -4   6   5     1111.11     1097.32     21.81 o 
  -3   6   5       43.19       38.07      5.05 o 
  -2   6   5       30.15       31.14      5.96 o 
  -1   6   5       21.47       23.69      3.79 o 
   0   6   5      256.65      285.53     15.20 o 
   1   6   5      431.56      436.59     20.08 o 
   2   6   5       46.65       47.93     10.09 o 
   3   6   5       78.58       81.10      9.68 o 
   4   6   5      231.60      177.55     27.03 o 
   5   6   5       67.08       61.32      8.41 o 
  -6   7   5      105.24       96.59      8.83 o 
  -5   7   5      136.18      130.66      9.86 o 
  -4   7   5        7.57       12.08      3.78 o 
  -3   7   5       96.76       93.01      9.63 o 
  -2   7   5      178.28      157.49     11.64 o 
  -1   7   5        9.85        9.56      2.92 o 
   0   7   5     1037.80      988.08     57.51 o 
   1   7   5       81.44       82.22      9.12 o 
   2   7   5     1556.08     1563.61     53.13 o 
   3   7   5       15.24       14.21      3.93 o 
   4   7   5      177.15      150.63     18.45 o 
   5   7   5        3.57        0.53      2.13 o 
  -6   8   5      135.60      136.57     10.14 o 
  -5   8   5        0.52        6.50      4.91 o 
  -4   8   5      490.50      458.29     16.08 o 
  -3   8   5       29.74       31.51      8.07 o 
  -2   8   5      368.46      327.60     10.02 o 
  -1   8   5     1789.02     1886.55     30.96 o 
   0   8   5       27.77       23.30      4.93 o 
   1   8   5      897.46      879.58     70.25 o 
   2   8   5       37.86       38.44      9.62 o 
   3   8   5      280.10      271.79     18.55 o 
   4   8   5      403.33      359.57     27.47 o 
   5   8   5       22.06       19.33      4.46 o 
  -6   9   5      126.03      145.31     10.21 o 
  -5   9   5      303.99      332.88     21.36 o 
  -4   9   5       38.41       29.02      7.92 o 
  -3   9   5      484.20      498.84     16.10 o 
  -2   9   5      283.65      282.54      9.49 o 
  -1   9   5      219.74      227.12      8.52 o 
   0   9   5      306.71      273.68     20.50 o 
   1   9   5      198.92      211.28     20.65 o 
   2   9   5     2747.86     2748.59     71.74 o 
   3   9   5      384.04      403.44     26.65 o 
   4   9   5      208.31      197.85     20.12 o 
   5   9   5      123.79      114.73      9.68 o 
  -6  10   5       62.65       71.73      7.02 o 
  -5  10   5        6.69        3.97      3.85 o 
  -4  10   5      782.57      808.97     33.31 o 
  -3  10   5      272.53      280.93     12.29 o 
  -2  10   5      399.67      371.28      9.99 o 
  -1  10   5      857.69      841.33     16.39 o 
   0  10   5      877.96      835.80     26.51 o 
   1  10   5      294.97      297.27     25.95 o 
   2  10   5      851.77      882.62     40.76 o 
   3  10   5      967.76      999.81     23.94 o 
   4  10   5      346.95      328.30     25.08 o 
  -6  11   5       87.68       93.85      7.48 o 
  -5  11   5      283.26      308.69     19.78 o 
  -4  11   5        8.05        7.54      2.88 o 
  -3  11   5      399.62      402.76     17.23 o 
  -2  11   5      286.53      273.57      8.76 o 
  -1  11   5        9.69        6.37      3.02 o 
   0  11   5      698.97      688.82     22.87 o 
   1  11   5        8.66       23.84      8.33 o 
   2  11   5     2155.27     2196.02     60.55 o 
   3  11   5       66.11       57.72      5.99 o 
   4  11   5      350.87      378.02     25.85 o 
  -6  12   5       39.18       45.45      4.97 o 
  -5  12   5        1.37        8.71      4.52 o 
  -4  12   5      376.32      393.12     16.24 o 
  -3  12   5       37.83       26.33      5.12 o 
  -2  12   5      164.63      176.07      9.73 o 
  -1  12   5      654.45      645.30     16.64 o 
   0  12   5        0.54        7.76      7.77 o 
   1  12   5      494.09      479.96     29.69 o 
   2  12   5      726.77      823.40     37.41 o 
   3  12   5        1.76        4.67      3.46 o 
   4  12   5      419.57      441.96     26.71 o 
  -5  13   5      187.10      178.91     14.16 o 
  -4  13   5       11.32       11.00      4.23 o 
  -3  13   5      144.75      145.96     10.59 o 
  -2  13   5        7.08        7.46      2.95 o 
  -1  13   5       81.78       82.52     11.20 o 
   0  13   5      875.02      869.09     40.24 o 
   1  13   5      353.41      367.52     26.65 o 
   2  13   5      451.39      443.89     27.51 o 
   3  13   5        2.38       -0.91      2.17 o 
   4  13   5       37.38       44.44      8.55 o 
  -5  14   5       19.48       12.57      5.94 o 
  -4  14   5       55.45       47.85     11.73 o 
  -3  14   5        9.03        9.87      3.49 o 
  -2  14   5        1.65        3.19      2.86 o 
  -1  14   5       13.96       14.42      4.99 o 
   0  14   5      315.20      352.07     26.01 o 
   1  14   5      261.50      265.30     22.30 o 
   2  14   5       17.33       24.12      7.96 o 
   3  14   5       12.23        6.43      3.25 o 
   4  14   5       33.28       34.22      7.33 o 
  -5  15   5      108.34       99.72     10.70 o 
  -4  15   5       16.88       15.73      3.71 o 
  -3  15   5      130.87      136.80     10.23 o 
  -2  15   5       70.79       86.63      9.00 o 
  -1  15   5      175.67      182.69     13.29 o 
   0  15   5       19.90       18.95      9.10 o 
   1  15   5        1.56       -3.87      6.61 o 
   2  15   5       43.28       50.92      9.62 o 
   3  15   5        1.32       -5.44      5.44 o 
   4  15   5        0.22        0.13      2.58 o 
  -5  16   5        0.08       -1.71      1.71 o 
  -4  16   5       26.46       27.18      4.35 o 
  -3  16   5      169.39      165.87     13.90 o 
  -2  16   5      696.70      723.06     24.48 o 
  -1  16   5      125.92      110.04     10.70 o 
   0  16   5        1.52        9.09      6.51 o 
   1  16   5        2.76        6.76      6.71 o 
   2  16   5       50.98       42.91      8.90 o 
   3  16   5        5.74       10.12      5.19 o 
   4  16   5       44.82       58.01      7.22 o 
  -4  17   5       58.87       50.16      5.77 o 
  -3  17   5       69.39       45.79      8.43 o 
  -2  17   5       10.36       12.97      4.40 o 
  -1  17   5       53.38       51.36      8.01 o 
   0  17   5       49.44       37.83      9.96 o 
   1  17   5      131.24      139.32     16.50 o 
   2  17   5        4.34        4.26      4.45 o 
   3  17   5        2.15        7.14      4.51 o 
  -4  18   5       60.74       59.05      7.81 o 
  -3  18   5        0.22        4.38      3.71 o 
  -2  18   5        0.01        6.08      3.77 o 
  -1  18   5       71.65       77.34      8.88 o 
   0  18   5        1.98        1.13      5.42 o 
   1  18   5      271.33      264.63     21.98 o 
   2  18   5       12.80       10.83      4.88 o 
   3  18   5       30.93       29.11      6.96 o 
  -4  19   5        2.99        3.12      3.02 o 
  -3  19   5       43.28       37.65      7.40 o 
  -2  19   5       12.91       14.63      4.58 o 
  -1  19   5        1.25        3.73      3.83 o 
   0  19   5       48.68       57.76     11.39 o 
   1  19   5       73.92       69.29     11.49 o 
   2  19   5        0.75        7.08      4.88 o 
   3  19   5        0.16        2.95      2.64 o 
  -4  20   5       19.34       15.57      3.98 o 
  -3  20   5      356.63      382.18     21.06 o 
  -2  20   5        0.24       -2.98      5.42 o 
  -1  20   5        3.91        1.29      3.82 o 
   0  20   5      147.16      128.68     15.65 o 
   1  20   5       44.53       66.84     11.25 o 
   2  20   5        0.36        8.02      3.79 o 
   3  20   5      143.78      167.51     11.89 o 
  -4  21   5       23.03       18.57      3.77 o 
  -3  21   5      188.30      196.31     14.53 o 
  -2  21   5       46.44       43.68      5.91 o 
  -1  21   5      163.78      152.67     16.23 o 
   0  21   5       15.49       21.17      7.64 o 
   1  21   5        0.41        8.74      5.56 o 
   2  21   5       23.98       27.06      3.98 o 
  -3  22   5      211.04      218.97     14.14 o 
  -2  22   5       10.17        4.97      2.72 o 
  -1  22   5      288.96      283.90     20.43 o 
   0  22   5       32.99       22.34      6.99 o 
   1  22   5      589.30      617.03     26.92 o 
   2  22   5       60.24       57.59      8.27 o 
  -3  23   5      195.48      189.63     11.92 o 
  -2  23   5       18.86       14.89      4.89 o 
  -1  23   5      593.08      624.45     28.13 o 
   0  23   5      114.29      128.98     13.21 o 
   1  23   5       14.78       23.24      5.67 o 
   2  23   5       35.81       39.14      5.72 o 
  -2  24   5       62.73       53.16      6.97 o 
  -1  24   5        4.84       14.91      5.16 o 
   0  24   5       16.24       15.76      5.03 o 
   1  24   5      375.21      351.54     16.27 o 
  -1  25   5       12.18       13.62      4.42 o 
   0  25   5      144.72      157.98     11.71 o 
  -1  26   5      299.39      267.95     13.17 o 
  -5   0   6      343.14      313.20     19.49 o 
  -4   0   6       39.09       31.06      9.29 o 
  -3   0   6     1335.28     1414.04     55.38 o 
  -2   0   6       24.63       30.24      9.64 o 
  -1   0   6      375.32      417.06     28.21 o 
   0   0   6      889.46      903.27     39.69 o 
   1   0   6       67.34       73.83     13.16 o 
   2   0   6      436.17      514.32     32.27 o 
   3   0   6      165.32      145.61     34.48 o 
   4   0   6      271.31      180.81     12.89 o 
  -5   1   6       31.66       18.23      4.83 o 
  -4   1   6      101.55      110.43     10.97 o 
  -3   1   6      868.97      933.26     22.96 o 
  -2   1   6      459.01      471.39     22.55 o 
  -1   1   6     1309.54     1410.47     36.23 o 
   0   1   6      957.22      944.01     23.43 o 
   1   1   6     1045.36     1010.40     31.43 o 
   2   1   6        4.85        4.30      4.64 o 
   3   1   6      517.31      519.96     21.11 o 
   4   1   6      178.79       94.44     10.00 o 
  -5   2   6      347.41      332.59     14.13 o 
  -4   2   6      173.15      167.51      9.50 o 
  -3   2   6      689.33      740.98     23.60 o 
  -2   2   6       12.17        7.65      5.09 o 
  -1   2   6      205.78      206.26     14.38 o 
   0   2   6        7.28       11.36      3.69 o 
   1   2   6       57.38       51.95     10.82 o 
   2   2   6      445.95      456.03     21.47 o 
   3   2   6      482.18      500.67     29.63 o 
   4   2   6       99.02       59.56      8.21 o 
  -5   3   6      103.00       87.63      5.62 o 
  -4   3   6       51.94       52.62      5.69 o 
  -3   3   6      177.16      192.61     10.98 o 
  -2   3   6        3.20       -1.58      5.82 o 
  -1   3   6      152.46      143.13     12.05 o 
   0   3   6       61.63       57.88      6.16 o 
   1   3   6        8.22       11.61      6.20 o 
   2   3   6        1.33       -0.77      3.01 o 
   3   3   6      112.07      102.81     16.55 o 
   4   3   6       24.96       21.13      5.43 o 
  -5   4   6       72.98       80.10      6.59 o 
  -4   4   6       43.74       44.68      5.37 o 
  -3   4   6     1007.92     1071.81     29.15 o 
  -2   4   6      551.29      551.53     24.31 o 
  -1   4   6       12.25        6.18      4.59 o 
   0   4   6      194.54      183.78     17.22 o 
   1   4   6       12.24        2.34      5.04 o 
   2   4   6      198.85      218.98     14.92 o 
   3   4   6       44.25       36.10      5.10 o 
   4   4   6      159.07      116.47     12.00 o 
  -5   5   6       19.24       17.29      3.52 o 
  -4   5   6        9.18        6.66      3.05 o 
  -3   5   6       36.56       38.07      5.57 o 
  -2   5   6     1375.38     1450.25     55.48 o 
  -1   5   6      408.60      430.61     19.86 o 
   0   5   6      297.43      304.58     16.76 o 
   1   5   6       39.18       34.47      8.98 o 
   2   5   6       37.15       35.22      5.67 o 
   3   5   6        1.37        1.40      2.09 o 
   4   5   6      114.78       92.07     10.33 o 
  -5   6   6        9.12        7.17      2.63 o 
  -4   6   6      269.49      277.53     12.45 o 
  -3   6   6      102.36      106.21      8.49 o 
  -2   6   6      553.95      581.25     35.23 o 
  -1   6   6      529.73      519.81     31.14 o 
   0   6   6      322.19      297.06     22.09 o 
   1   6   6      111.57      101.22     14.01 o 
   2   6   6       53.73       56.51      6.68 o 
   3   6   6      116.33       94.86     17.45 o 
   4   6   6        1.42        2.07      2.89 o 
  -5   7   6       41.99       42.99      4.97 o 
  -4   7   6        0.22        2.89      2.55 o 
  -3   7   6       31.14       32.91      5.83 o 
  -2   7   6        0.42        3.50      5.82 o 
  -1   7   6        3.58        5.27      6.67 o 
   0   7   6       10.33        1.20      4.13 o 
   1   7   6        2.27       -5.34      5.34 o 
   2   7   6      256.06      235.92     14.98 o 
   3   7   6       32.47       32.22      5.60 o 
   4   7   6       66.13       60.79      8.63 o 
  -5   8   6      108.77      107.00      7.34 o 
  -4   8   6       46.31       54.96      7.13 o 
  -3   8   6       11.13        4.45      7.82 o 
  -2   8   6       32.89       35.70     10.33 o 
  -1   8   6        0.66       -0.38      3.33 o 
   0   8   6       59.36       51.16      9.49 o 
   1   8   6      106.45      103.93     13.84 o 
   2   8   6      419.65      439.28     32.72 o 
   3   8   6      103.91       99.22      7.53 o 
   4   8   6       11.83       14.55      4.58 o 
  -5   9   6       12.19        9.19      2.68 o 
  -4   9   6        0.08        2.49      5.14 o 
  -3   9   6       15.28        9.60      4.26 o 
  -2   9   6       11.27       14.33      7.85 o 
  -1   9   6       53.70       55.12      7.68 o 
   0   9   6        2.33        7.66      4.76 o 
   1   9   6       20.04       12.46      6.45 o 
   2   9   6      307.70      295.25     27.15 o 
   3   9   6       40.53       33.96      4.36 o 
   4   9   6       12.87       17.71      4.53 o 
  -5  10   6        0.47        1.54      3.49 o 
  -4  10   6        5.24        2.77      2.88 o 
  -3  10   6        2.82        1.43      3.95 o 
  -2  10   6        0.46        0.24      4.95 o 
  -1  10   6       78.11       76.70     12.11 o 
   0  10   6       11.08       20.09      5.43 o 
   1  10   6        0.85        1.63      3.80 o 
   2  10   6      243.40      260.98     16.25 o 
   3  10   6       29.40       25.48      3.96 o 
   4  10   6       41.38       34.57      6.11 o 
  -5  11   6        0.02        1.36      4.32 o 
  -4  11   6       82.62       93.46      8.45 o 
  -3  11   6       11.47       19.71      7.12 o 
  -2  11   6      140.50      118.62      9.58 o 
  -1  11   6       54.57       41.24      9.66 o 
   0  11   6       20.95       17.55      7.71 o 
   1  11   6       11.41        4.07      7.16 o 
   2  11   6        0.58        0.93      3.60 o 
   3  11   6      316.43      329.04     11.11 o 
   4  11   6       18.60       14.20      3.71 o 
  -4  12   6       24.65       24.22      4.54 o 
  -3  12   6       14.07       15.60      3.66 o 
  -2  12   6        6.08        4.01     11.14 o 
  -1  12   6       84.99       98.62     14.15 o 
   0  12   6      287.50      301.74     24.18 o 
   1  12   6        1.68       -2.55      5.34 o 
   2  12   6        9.08       24.02     15.92 o 
   3  12   6      143.26      150.45      7.04 o 
  -4  13   6      107.55      115.04     13.27 o 
  -3  13   6        0.08       -3.24      3.24 o 
  -2  13   6      406.87      444.88     18.08 o 
  -1  13   6       23.80       32.53      8.96 o 
   0  13   6       38.98       57.00     11.09 o 
   1  13   6       83.96       91.89     13.68 o 
   2  13   6      408.44      436.82     27.25 o 
   3  13   6       49.47       51.23      5.97 o 
  -4  14   6       48.82       54.77      9.36 o 
  -3  14   6      255.90      272.80     17.77 o 
  -2  14   6        8.29        9.93      3.66 o 
  -1  14   6       96.84      101.91     14.11 o 
   0  14   6      434.58      467.53     29.43 o 
   1  14   6        5.70        4.54      6.40 o 
   2  14   6      182.55      205.85     13.01 o 
   3  14   6      312.13      344.26     20.97 o 
  -4  15   6       34.54       24.05      6.02 o 
  -3  15   6      119.01      129.64     12.23 o 
  -2  15   6      927.04      941.98     25.75 o 
  -1  15   6      110.05      108.48     14.54 o 
   0  15   6      150.22      161.56     17.63 o 
   1  15   6       71.47       65.91     11.39 o 
   2  15   6      158.37      179.18     11.62 o 
   3  15   6      191.12      202.99     15.08 o 
  -4  16   6       59.29       55.10      4.90 o 
  -3  16   6      903.62      904.08     30.87 o 
  -2  16   6      325.32      342.44     15.32 o 
  -1  16   6      112.57      105.83     13.96 o 
   0  16   6      151.38      158.32     17.32 o 
   1  16   6      155.20      176.60     17.07 o 
   2  16   6      185.57      194.92      8.93 o 
   3  16   6       57.60       63.49      8.01 o 
  -4  17   6      267.65      271.26     15.81 o 
  -3  17   6     1109.70     1115.98     33.12 o 
  -2  17   6       16.58       12.16      3.72 o 
  -1  17   6      299.61      284.03     21.45 o 
   0  17   6      101.85      105.29     13.80 o 
   1  17   6      152.82      136.96     14.65 o 
   2  17   6       16.47       17.57      2.87 o 
   3  17   6      362.86      376.07     16.49 o 
  -4  18   6       76.74       73.22      7.64 o 
  -3  18   6      113.15      114.82     10.25 o 
  -2  18   6       17.17       15.88      5.12 o 
  -1  18   6       29.89       26.55      7.75 o 
   0  18   6       64.74       68.57     11.42 o 
   1  18   6       15.65       18.05      6.26 o 
   2  18   6      228.59      236.01     10.76 o 
  -3  19   6      165.65      169.72     11.68 o 
  -2  19   6      382.34      370.06     19.55 o 
  -1  19   6      286.80      302.91     20.42 o 
   0  19   6      439.62      465.01     25.63 o 
   1  19   6      375.54      413.42     22.01 o 
   2  19   6       16.29       12.88      2.72 o 
  -2  20   6      136.08      128.80     10.95 o 
  -1  20   6      322.31      343.10     20.38 o 
   0  20   6      665.18      716.32     29.89 o 
   1  20   6        0.08        2.55      3.58 o 
   2  20   6      267.71      296.39     15.45 o 
  -2  21   6      169.72      158.12     10.82 o 
  -1  21   6      374.19      404.91     20.60 o 
   0  21   6       70.29       77.13      9.84 o 
   1  21   6      290.99      320.93     16.04 o 
  -1  22   6       11.01       10.66      4.23 o 
   0  22   6      103.48      110.48     10.24 o 
   1  22   6       26.54       20.39      3.00 o 
  -1  23   6        6.49        6.48      3.06 o 
   0  23   6       23.50       25.77      5.02 o 
  -5   1   7        1.07        1.95      2.77 o 
  -4   1   7       29.86       16.75      4.59 o 
  -3   1   7        0.08       -3.31      7.54 o 
  -2   1   7        5.05        3.95      8.83 o 
  -1   1   7        7.74        9.69      3.34 o 
   0   1   7        4.43       -3.45      3.45 o 
   1   1   7       19.69       16.22      4.60 o 
   2   1   7        0.12       -0.16      3.05 o 
   3   1   7       17.21       12.77      3.53 o 
  -5   2   7       10.70       10.52      3.58 o 
  -4   2   7        2.72        1.00      3.82 o 
  -3   2   7        0.01        5.67      5.87 o 
  -2   2   7        7.01        9.94      4.74 o 
  -1   2   7       29.08       38.44      6.54 o 
   0   2   7        7.42       14.53      5.98 o 
   1   2   7       35.00       31.92      6.09 o 
   2   2   7        8.07        9.93      4.02 o 
   3   2   7       38.64       36.91      6.94 o 
  -5   3   7       35.90       28.35      5.10 o 
  -4   3   7      442.04      423.49     17.79 o 
  -3   3   7      292.22      314.12     23.18 o 
  -2   3   7       61.05       57.30      8.42 o 
  -1   3   7       10.31       10.33      4.27 o 
   0   3   7       30.16       32.09      6.08 o 
   1   3   7        3.29       11.41      4.58 o 
   2   3   7       12.07        9.77      4.12 o 
   3   3   7       24.27       15.60      4.89 o 
  -5   4   7      112.25       92.46      8.38 o 
  -4   4   7      193.22      181.43     12.00 o 
  -3   4   7       99.65       95.00     10.26 o 
  -2   4   7      252.29      257.36     16.30 o 
  -1   4   7        0.92       -0.48      3.15 o 
   0   4   7        5.77       -0.40      4.11 o 
   1   4   7       16.35       14.59      5.28 o 
   2   4   7       15.49       13.24      4.97 o 
   3   4   7       33.74       42.99      4.69 o 
  -5   5   7       45.53       32.51      5.04 o 
  -4   5   7       16.79       18.52      4.63 o 
  -3   5   7       33.95       26.14      6.17 o 
  -2   5   7        1.92        7.91      5.03 o 
  -1   5   7       54.13       55.29      8.16 o 
   0   5   7      361.31      374.85     23.77 o 
   1   5   7       27.93       19.11      5.11 o 
   2   5   7       24.32       20.20      4.69 o 
   3   5   7       45.09       52.02      5.87 o 
  -5   6   7        3.48       -2.62      2.70 o 
  -4   6   7       33.11       40.65      8.53 o 
  -3   6   7        0.79        2.76      4.00 o 
  -2   6   7      365.06      375.03     19.14 o 
  -1   6   7      585.43      618.66     18.20 o 
   0   6   7        1.42        7.59      5.47 o 
   1   6   7      828.28      893.79     27.73 o 
   2   6   7       51.24       46.37      7.95 o 
   3   6   7      257.74      293.82     12.89 o 
  -4   7   7       33.71       39.92      8.49 o 
  -3   7   7      151.44      165.19     12.44 o 
  -2   7   7      138.92      153.64     12.45 o 
  -1   7   7      107.34      119.95     10.15 o 
   0   7   7      299.72      326.85     21.24 o 
   1   7   7       29.22       23.31      6.47 o 
   2   7   7      184.08      192.73     13.29 o 
   3   7   7      127.35      129.22      6.84 o 
  -4   8   7      224.06      236.53     17.90 o 
  -3   8   7       25.40       21.42      7.71 o 
  -2   8   7        3.34       10.31      5.23 o 
  -1   8   7        3.99        7.33      3.60 o 
   0   8   7        0.65        2.97      3.32 o 
   1   8   7      633.08      681.64     22.82 o 
   2   8   7       14.06       19.10      3.42 o 
   3   8   7      263.40      306.87      9.69 o 
  -4   9   7       11.28        7.97      5.49 o 
  -3   9   7      183.72      191.86     18.33 o 
  -2   9   7      497.39      530.55     31.10 o 
  -1   9   7      508.45      512.65     19.98 o 
   0   9   7      418.03      462.12     27.33 o 
   1   9   7      635.43      610.42     55.38 o 
   2   9   7      351.35      359.97     13.02 o 
  -4  10   7      179.52      166.50     14.41 o 
  -3  10   7       32.09       25.61      7.67 o 
  -2  10   7       25.77       26.29      7.64 o 
  -1  10   7      215.66      210.28     12.74 o 
   0  10   7       12.70       13.09      6.72 o 
   1  10   7     2609.60     2672.85    118.01 o 
   2  10   7      196.99      200.10      9.02 o 
  -4  11   7        1.99        5.43      4.25 o 
  -3  11   7      106.92      107.56     13.22 o 
  -2  11   7      268.76      263.24     21.33 o 
  -1  11   7      195.04      193.44     12.07 o 
   0  11   7      436.93      462.65     26.91 o 
   1  11   7       56.32       55.01      6.86 o 
   2  11   7      345.97      370.01     11.70 o 
  -4  12   7      121.12      137.27     11.87 o 
  -3  12   7       24.28       31.18      7.79 o 
  -2  12   7       66.78       76.62     11.60 o 
  -1  12   7      104.09      121.31      9.56 o 
   0  12   7        7.90       20.09      6.75 o 
   1  12   7      249.73      276.95     14.30 o 
   2  12   7      352.76      383.72     18.01 o 
  -4  13   7       14.62        9.89      3.85 o 
  -3  13   7       15.40       17.21      5.87 o 
  -2  13   7       10.33       13.36      5.86 o 
  -1  13   7       76.76       78.37      9.03 o 
   0  13   7       58.96       61.94     10.22 o 
   1  13   7        1.49        1.51      4.33 o 
   2  13   7        6.58        4.08      2.06 o 
  -4  14   7       51.05       44.33      6.07 o 
  -3  14   7      130.84      131.12     13.18 o 
  -2  14   7      394.91      377.78     23.00 o 
  -1  14   7      219.61      231.01     12.03 o 
   0  14   7       51.29       51.31      9.34 o 
   1  14   7      174.46      211.23     11.72 o 
   2  14   7        9.07        7.12      2.95 o 
  -3  15   7       64.86       71.22      9.24 o 
  -2  15   7       45.40       53.58      9.04 o 
  -1  15   7      121.16      139.36      9.02 o 
   0  15   7      211.22      241.94     17.62 o 
   1  15   7       12.43       14.40      3.23 o 
   2  15   7        7.89        6.12      6.32 o 
  -3  16   7        0.50        0.29      2.74 o 
  -1  16   7        9.13        7.31      2.84 o 
   0  16   7        6.71        7.02      4.22 o 
   1  16   7        0.30        1.93      2.31 o 
  -3  17   7      165.06      136.01     10.72 o 
  -2  17   7       11.25        9.18      3.82 o 
  -1  17   7        0.07       -4.45      4.45 o 
   0  17   7      200.42      219.39     15.15 o 
   1  17   7        1.68        3.17      1.48 o 
  -2  18   7        6.10        5.27      3.27 o 
  -1  18   7        3.01       -3.42      3.42 o 
   0  18   7        3.99        0.73      3.52 o 
   1  18   7        0.73        4.12      2.67 o 
  -1  19   7        6.76        4.86      2.61 o 
   0  19   7       11.06       12.92      3.76 o 
  -4   0   8      193.61      173.79     12.35 o 
  -3   0   8      134.13      113.54     12.54 o 
  -2   0   8      363.41      351.29     22.23 o 
  -1   0   8      233.18      217.11     16.05 o 
   0   0   8      210.15      220.41     16.09 o 
   1   0   8       21.88       19.26      5.79 o 
   2   0   8      643.47      673.63     23.77 o 
  -4   1   8      445.69      424.33     13.31 o 
  -3   1   8        2.85       -5.01      7.54 o 
  -2   1   8      247.95      240.39     13.01 o 
  -1   1   8       67.93       55.97      6.05 o 
   0   1   8       12.46        9.51      3.21 o 
   1   1   8      162.71      182.95     10.35 o 
   2   1   8       42.77       45.65      4.77 o 
  -4   2   8       13.45        4.29      3.68 o 
  -3   2   8      142.46      142.84      9.91 o 
  -2   2   8      151.02      129.14      9.67 o 
  -1   2   8      410.66      417.53     17.29 o 
   0   2   8      280.92      280.34     12.68 o 
   1   2   8        6.01       10.61      3.36 o 
   2   2   8      231.47      253.52     10.11 o 
  -4   3   8      293.91      280.87     15.17 o 
  -3   3   8        8.24       -0.86      3.14 o 
  -2   3   8      215.37      237.11     12.81 o 
  -1   3   8        5.94        2.73      2.21 o 
   0   3   8      253.28      254.19     11.90 o 
   1   3   8      293.79      308.17     13.14 o 
   2   3   8       42.31       51.55      4.75 o 
  -4   4   8       14.36        8.03      3.62 o 
  -3   4   8       33.77       42.53      5.64 o 
  -2   4   8       18.43        9.15      7.22 o 
  -1   4   8      244.94      230.44      8.85 o 
   0   4   8        0.99       -1.01      2.13 o 
   1   4   8       12.46       10.48      2.52 o 
   2   4   8      101.95      116.37      6.69 o 
  -4   5   8      222.91      202.77     12.30 o 
  -3   5   8       15.26       14.41      5.65 o 
  -2   5   8        1.03        2.10      4.95 o 
  -1   5   8       97.59       86.47     12.96 o 
   0   5   8       67.96       58.12      4.84 o 
   1   5   8       74.18       75.14      6.66 o 
   2   5   8       39.23       44.09      4.21 o 
  -4   6   8       30.44       32.97      5.33 o 
  -3   6   8      450.18      436.86     22.18 o 
  -2   6   8      219.42      200.50     16.00 o 
  -1   6   8        0.30        1.68      3.98 o 
   0   6   8        0.68       -1.95      4.71 o 
   1   6   8      116.70      110.39      7.86 o 
   2   6   8       88.41       83.20      5.34 o 
  -4   7   8       20.21       20.40      4.13 o 
  -3   7   8      263.13      243.61     16.29 o 
  -2   7   8      320.07      332.38     19.93 o 
  -1   7   8        7.07       12.25      3.21 o 
   0   7   8       15.48        8.93      3.42 o 
   1   7   8      146.43      165.56      9.33 o 
   2   7   8       82.59       86.71      5.20 o 
  -3   8   8       29.58       22.39      5.40 o 
  -2   8   8       10.57       12.58      5.29 o 
  -1   8   8        5.04        5.89      4.05 o 
   0   8   8        0.17       -0.62      2.22 o 
   1   8   8       70.01       84.13      6.59 o 
  -3   9   8        3.03        5.03      3.33 o 
  -2   9   8       35.43       26.96      5.96 o 
  -1   9   8       43.96       46.70      4.86 o 
   0   9   8        0.80        2.51      5.24 o 
   1   9   8       12.62       15.30      3.87 o 
  -3  10   8       26.53       28.90      5.76 o 
  -2  10   8        1.54       -3.89      3.89 o 
  -1  10   8        3.28        0.93      3.67 o 
   0  10   8        0.10        2.16      2.39 o 
   1  10   8        0.16        2.67      2.16 o 
  -3  11   8       35.72       28.08      5.12 o 
  -2  11   8       22.10       18.40      4.67 o 
  -1  11   8        1.44       -0.93      2.83 o 
   0  11   8        0.82        2.90      4.08 o 
   1  11   8        6.78        3.17      2.02 o 
  -3  12   8       99.85       96.57      8.01 o 
  -2  12   8       12.12        2.53      2.32 o 
  -1  12   8       20.42       16.98      2.89 o 
   0  12   8       43.46       42.29      4.56 o 
   1  12   8       37.33       32.92      3.41 o 
  -2  13   8      110.15      100.08      7.93 o 
  -1  13   8      153.95      138.36      6.55 o 
   0  13   8        0.73       -0.69      1.69 o 
  -1  14   8      138.69      102.48      7.79 o 
   0  14   8       29.25       25.59      8.98 o 
                                                 
